# Supplementary material for: Multivariate characterisation of morpho-biometric traits of indigenous helmeted Guinea fowl (Numida meleagris) in Nigeria
Source: PLoS One. 2022 Jun 13;17(6):e0261048. doi: 10.1371/journal.pone.0261048 (PMC9191719; doi:10.1371/journal.pone.0261048)
Supplement: S1 Data — (XLS) [file pone.0261048.s001.xls]

## Sheet: Sheet1
Body weight	Head length	Head thickness	Helmet length	Helmet width	Wattle length	Wattle width	Neck length	Neck circumference	Wing length	Wing Span	Body length	Trunk length	Keel length	Chest circumference	Thigh length	Shank length	Shank thickness	Massiveness	Compactness	Long-leggedness	Condition index	Plumage colour	Skin colour	Shank colour	Eye colour	Earlobe colour	Helmet colour	Helmet shape	Wattle possession	Wattle size	Wattle shape	Skeletal structure	Agroecological zone	Sex
1.66	6	11	2.4	1.1	2.5	1.2	9	11	18	40	43	34	13	37	16	9	6	4.88235	108.824	20.9302	9.22222	1	2	2	2	1	2	1	1	2	2	1	1	2
1.16	5	10	2	1	2.3	1.3	13	11	10.2	38	33	27	14	26	18	6.5	4	4.2963	96.2963	19.697	11.3725	1	2	2	2	10	2	1	1	2	1	1	1	2
1.46	5	11	2.5	1	2.4	1.3	15	12	16	42	37	32	15	36	16	7.2	5	4.5625	112.5	19.4595	9.125	1	2	2	2	1	2	1	1	2	2	1	1	2
1.36	5	11	2	1	2.4	1.5	14	16	11.1	42	36.2	30	15	33	13	7	5	4.53333	110	19.337	12.2523	1	2	2	2	1	2	1	1	2	2	1	1	2
1.16	5	11	1.7	1	2	1.2	13	17	10	41	33.9	25	13	31	14	6.5	5	4.64	124	19.174	11.6	3	2	1	2	1	2	3	1	2	2	1	1	2
1.66	5	12	3.5	1.2	2.5	1.7	11	9	18	42	44	33	13	39	17	9.2	5.7	5.0303	118.182	20.9091	9.22222	2	2	2	2	10	2	1	1	2	2	1	1	2
1.32	5	11	3	1.2	2.3	1.7	12	8	8	39	34	28	12	26	15	7	5	4.71429	92.8571	20.5882	16.5	1	2	2	2	10	4	1	1	2	2	1	1	2
1.66	6	11	2	1.5	2.2	1.4	12	12	16	40	42	35	15	38	14	8.9	5.8	4.74286	108.571	21.1905	10.375	1	2	11	2	10	2	1	1	2	2	1	1	2
1.36	5	12	2	0.9	2	1.2	10	11	11	35	36	31	11	32	12	7	4	4.3871	103.226	19.4444	12.3636	2	2	1	2	1	2	1	1	2	2	1	1	2
1.16	5	10	2	0.4	2	1.1	8	7	8	35	33	25	12	31	13	6.4	4	4.64	124	19.3939	14.5	1	2	2	2	10	2	1	1	2	2	1	1	2
0.96	5	12	1.5	1	2.3	1.5	13	13	10	36	31	24	13	27	14	8	5	4	112.5	25.8065	9.6	1	2	1	2	1	2	1	1	2	1	1	1	2
1.36	6	10.5	2.6	1.5	2.7	1.5	12	11	11.4	41	36	35	14	34	17	7.2	5	3.88571	97.1429	20	11.9298	3	2	10	2	10	2	1	1	1	1	1	1	1
1.46	5	11	3	1.5	2.5	1.5	12	12	13	38	38	34	13	36.3	13	7.6	5	4.29412	106.765	20	11.2308	1	2	2	2	9	2	1	1	1	1	1	1	1
1.76	5	11	2	1.5	3	1.8	10	10	19	32	46	36	13	40	15	8	6.3	4.88889	111.111	17.3913	9.26316	1	2	11	2	10	2	1	1	1	1	1	1	1
1.06	5	11	3	1.2	2.7	1.4	11	9	10	37	31.9	26	11	29	14	7	4	4.07692	111.538	21.9436	10.6	1	2	2	2	1	4	1	1	1	1	1	1	1
1.36	6	10	1.8	1.5	2	1	13	12	11	30	36	30	15	32.5	13	7	4	4.53333	108.333	19.4444	12.3636	1	2	2	2	1	2	1	1	2	2	1	1	2
1.41	4.6	11.3	2.3	1.6	3.2	1.8	17.3	8.6	20.4	40.5	42.7	26.8	10	31	12.3	8.1	4.1	5.26119	115.672	18.9696	6.91176	5	2	5	1	1	4	3	1	1	1	1	1	1
1.4	4	10.4	2.4	1.8	2.1	1.5	14.5	6.8	16.5	40.2	38.4	24.6	11.2	30	10.8	6.5	4	5.69106	121.951	16.9271	8.48485	1	1	2	2	1	4	1	1	1	2	1	1	2
1.03	4	10	1.8	1.1	2.6	1.8	13.7	6.8	15.3	39.1	37.5	24.7	9.8	26	10.5	6.6	3.6	4.17004	105.263	17.6	6.73203	1	1	2	2	5	2	3	1	1	2	1	1	2
1.33	4.1	10.8	2	1.6	2.3	1.8	15.4	6.8	21.5	38.3	38.1	23.8	10.2	32.4	10.2	6.7	3.6	5.58824	136.134	17.5853	6.18605	1	2	5	2	5	4	3	1	1	2	1	1	2
1.43	4.3	11.4	3.2	1.8	2.8	2	14.5	8.9	21.1	42.5	39.1	27.9	10.3	30	10.9	7.4	4.2	5.12545	107.527	18.9258	6.77725	1	1	2	2	1	2	3	1	1	1	1	1	1
1.2	4.3	10.6	2.2	1.9	2.4	1.6	15	6.5	16.8	41.1	39.5	25.5	10.6	29	10.8	6.7	3.4	4.70588	113.725	16.962	7.14286	3	2	2	2	1	2	3	1	1	2	1	1	2
1.35	4.3	9.9	2.3	1.6	1.8	1.4	15.4	6.9	15	36.8	39.3	25	11.1	29	10.9	7.6	3.8	5.4	116	19.3384	9	3	2	2	2	5	2	1	1	2	2	1	1	2
1.31	4.1	10.6	3	1.7	1.9	1.2	15.1	7.3	16.7	40.5	40	25.8	11.3	28	11.2	6.9	4.1	5.07752	108.527	17.25	7.84431	5	2	5	1	3	4	3	1	2	2	1	1	2
1.52	4.2	11.1	2.5	1.6	2.6	1.9	14.2	6.4	21.1	38.9	39.1	26.4	11.9	34.1	9.8	7.5	4	5.75758	129.167	19.1816	7.20379	1	1	5	2	5	3	1	1	1	2	1	1	2
1.92	4.6	11.9	3	2.1	3.6	2.6	19	9.3	21.5	43.5	46	29.1	12.5	40.4	12.1	8.1	4.7	6.59794	138.832	17.6087	8.93023	5	2	5	2	1	4	3	1	1	1	1	1	1
1.09	4	10.1	2.2	1.5	2.6	1.5	15	6.4	16.73	38.3	38.8	25.1	9.9	35.5	10.3	6.9	3.6	4.34263	141.434	17.7835	6.51524	1	2	5	2	5	2	1	1	1	2	1	1	2
1.15	4.2	10.4	2.2	2	1.9	1.3	14.3	6.7	16.7	40.8	38	24.9	10.5	26	10.5	6.5	3.3	4.61847	104.418	17.1053	6.88623	5	2	5	2	1	4	3	1	2	2	1	1	2
1.26	4.6	10.3	1.8	1.5	2.9	2	14.1	6.9	19.8	37.4	36.9	24.3	10.9	33.7	12	7	3.9	5.18519	138.683	18.9702	6.36364	1	2	5	2	5	2	3	1	1	1	1	1	1
1.37	4	10.7	2.1	2	2.3	1.4	13.8	6.7	20.6	41.4	38.2	25.6	11.3	35.4	10.4	6.8	3.9	5.35156	138.281	17.801	6.65049	3	2	2	2	1	4	1	1	1	2	1	1	2
1.37	4.2	10.3	3	1.8	3.3	2.1	16.1	7	19	42.1	40	25.2	11.8	31	11	7.5	4	5.43651	123.016	18.75	7.21053	1	1	2	2	3	4	1	1	1	2	1	1	2
1.28	4.1	10.3	2.4	1.7	2.4	1.6	15.8	7.5	20.6	39	39.9	25.6	10.2	30	10	7	3.9	5	117.188	17.5439	6.21359	1	2	5	2	1	4	3	1	1	2	1	1	2
1.34	4	9.8	2.1	1.5	1.8	1.2	15.6	6.5	19.2	36.7	36.8	22.5	11.4	31	10.9	7.1	3.4	5.95556	137.778	19.2935	6.97917	3	2	2	2	5	4	3	1	2	2	1	1	2
1.49	4.3	10.6	3.4	1.7	3.1	2.1	14.9	8	21.3	41	39.1	25	11.1	32	12	7.6	4.8	5.96	128	19.4373	6.99531	1	2	5	2	1	4	1	1	1	1	1	1	1
1.36	4.5	10.8	3.1	1.7	2.9	1.8	15.1	6.8	19.7	39.8	41	27.7	10.9	34.3	10.4	7	4.2	4.90975	123.827	17.0732	6.90355	1	1	2	2	3	2	3	1	1	1	1	1	1
1.18	4.1	10.3	1.3	1.1	3	1.8	14.3	7.9	17.8	38.6	37.9	25.4	10.2	28	11.1	7.2	3.6	4.64567	110.236	18.9974	6.62921	1	1	5	2	3	3	2	1	1	1	1	1	1
1.1	4.2	10.4	2.4	1.8	2.7	1.9	15.6	7.1	15.6	41.8	37.9	23.8	9.8	27	11.1	7	4	4.62185	113.445	18.4697	7.05128	1	2	2	2	3	2	3	1	1	1	1	1	1
1.31	4	10.4	2.2	1.4	2.3	2.1	13.9	7.8	16.9	40	38.1	22.3	10.6	28	10.3	5.9	4	5.87444	125.561	15.4856	7.75148	1	1	2	2	5	3	3	1	1	1	1	1	1
1.26	4	10.2	2.8	1.4	2.7	1.6	14.7	6.5	16.6	37.8	39	25.8	10.8	27	10.6	8.3	4	4.88372	104.651	21.2821	7.59036	1	1	2	2	3	3	3	1	1	2	1	1	2
1.58	4.1	10.6	2.2	1.5	2.9	2	14.5	7.2	21.3	40.6	38.4	25.4	12.6	35.5	11.3	7.2	3.8	6.22047	139.764	18.75	7.41784	1	1	2	2	1	2	3	1	1	2	1	1	2
1.38	4	10.6	2.4	1.7	3	1.8	16	7.3	20.2	39.9	40.2	25	10.5	32	11.7	7.9	3.9	5.52	128	19.6517	6.83168	3	2	5	2	1	2	1	1	1	1	1	1	1
1.32	4.1	10.8	2.7	1.2	3.1	2.1	15.8	8.8	21	42.2	41.2	27.6	10.8	30	11.3	7.1	4.3	4.78261	108.696	17.233	6.28571	3	2	2	2	1	4	1	1	1	1	1	1	1
1.57	4.2	10.3	2.5	1.7	2.5	1.6	13.5	6.4	20.5	39.6	38.2	26	12.4	33.9	10.1	7.2	3.9	6.03846	130.385	18.8482	7.65854	1	1	2	2	5	2	1	1	1	2	1	1	2
1.4	4.3	9.8	2.4	1.7	2.3	1.5	14.5	6.8	21	40.6	39.1	25.9	11.4	31	10.8	7.6	3.8	5.40541	119.691	19.4373	6.66667	1	1	2	2	5	4	1	1	1	2	1	1	2
1.35	4.2	10.7	1.1	1.8	3	1	13.4	6.7	17.2	40.5	37.7	25.6	11	29	11.5	7.6	4.6	5.27344	113.281	20.1592	7.84884	1	1	5	2	1	2	3	1	1	2	1	1	2
0.89	3.9	10.2	2.2	1.5	1.6	0.9	14	6	16.9	41.3	37.4	24.4	9.9	26	10.5	7	3.8	3.64754	106.557	18.7166	5.26627	3	2	5	2	5	2	3	1	2	2	1	1	2
1.41	3.8	10.3	2.5	1.7	2.2	1.4	13.5	6.8	19.9	41	36.2	23.8	11.8	30	9.8	6.5	3.7	5.92437	126.05	17.9558	7.08543	3	2	2	2	5	4	1	1	1	2	1	1	2
1.44	4	10.1	2.5	1.8	2.8	1.5	14.6	6.8	20.4	39.3	37.1	23.7	11.5	31.5	11	7.6	3.5	6.07595	132.911	20.4852	7.05882	1	1	5	2	3	4	3	1	1	1	1	1	2
1.43	4.2	10.7	2.2	2	2.9	1.9	14.9	7.6	20.8	41.5	39	25.8	11.3	31	10.5	7.6	4.2	5.54264	120.155	19.4872	6.875	1	1	5	2	5	4	1	1	1	1	1	1	1
1.47	4	11.5	2.2	1.5	2.8	2	14.4	8.9	21.2	42.1	41	28.2	9.8	35.5	11	7.3	4.3	5.21277	125.887	17.8049	6.93396	1	1	5	2	5	4	1	1	1	2	1	1	1
1.21	3.8	9.7	2.3	1.6	2.4	1.3	16	6.3	19.8	41	39.8	25.5	10.6	27	10.7	6.7	3.7	4.7451	105.882	16.8342	6.11111	5	2	2	2	1	2	1	1	1	2	1	1	2
1.25	3.9	9.9	1.9	1.5	1.9	1.3	14.8	6.5	20.5	38.6	36.6	22.9	10.8	29.4	11.1	7.8	3.8	5.45852	128.384	21.3115	6.09756	5	2	6	1	6	4	1	1	2	2	1	1	2
1.34	4.1	10.9	2.5	1.8	2.8	1.8	16.1	6.2	18.5	40.1	37.1	23.1	11.3	30	10.5	7.9	3.9	5.80087	129.87	21.2938	7.24324	5	2	5	2	3	4	1	1	1	2	1	1	2
1.34	4.1	10.3	2.6	1.2	2.2	1.7	13.9	6.5	18.2	41.1	36.5	24.8	11	29	10.2	7.4	3.5	5.40323	116.935	20.274	7.36264	5	2	6	1	1	4	1	1	1	2	1	1	2
1.5	4.3	10.9	2.7	1.9	2.5	2.1	15.5	7.5	18.5	38.5	40.3	26.2	12	31	11	8.1	4	5.72519	118.321	20.0993	8.10811	1	2	2	2	3	4	3	1	1	2	1	1	2
1.46	4.2	11.1	2.2	1.5	2.6	1.8	13.7	6.6	19.7	37.5	38.5	25.6	11.7	34.7	10.7	6.3	3.9	5.70312	135.547	16.3636	7.41117	1	1	5	2	1	2	1	1	1	2	1	1	2
1.32	4.1	10.7	2.9	1.9	2.9	2	14.5	7.6	16.4	45.6	39.6	26.4	10.9	29	10	8	3.8	5	109.848	20.202	8.04878	1	1	2	2	5	4	3	1	1	1	1	1	1
1.24	4.1	10.5	2.5	1.2	3.1	1.7	14.6	6.3	18.3	39.1	35.8	22.8	10.3	28	10.8	6.8	3.7	5.4386	122.807	18.9944	6.77596	5	2	5	2	1	4	1	1	1	2	1	1	2
1.7	3.9	10	2.5	1.8	2.7	1.7	14.3	7.7	19.3	40.5	39	26.1	12.2	35.7	10.7	7.5	4.2	6.51341	136.782	19.2308	8.80829	1	1	2	2	5	4	1	1	1	2	1	1	2
1.22	3.6	10.2	2.3	1.6	2.8	1.6	13	6.7	15.8	38	35.2	23.5	9.4	28	10.4	6.7	3.8	5.19149	119.149	19.0341	7.72152	5	1	2	2	5	3	1	1	1	2	1	1	2
1.37	4.1	10	2.5	1.7	1.9	1.3	15	6.4	18.1	41.6	38.6	24.8	11.8	31	11.1	7.3	3.6	5.52419	125	18.9119	7.56906	5	1	2	2	5	2	1	1	2	2	1	1	2
1.29	3.8	9.8	2.5	1.8	2.7	2.1	15	7.2	18.4	42.6	38	24.6	10.8	29	10	6.8	3.9	5.2439	117.886	17.8947	7.01087	2	1	6	2	5	4	1	1	1	2	1	1	2
1.39	4.3	10.3	2.6	1.8	2.8	2.2	14.8	7.9	21	38.7	39.2	25.5	11.2	31	11.3	6.4	3.6	5.45098	121.569	16.3265	6.61905	5	1	5	2	1	2	1	1	1	2	1	1	2
1.26	4	10.7	3.1	2.1	2.6	1.9	16.2	6.4	20.9	38.6	40.3	25.4	10.8	28	10.4	6.8	3.5	4.96063	110.236	16.8734	6.02871	1	1	5	2	5	2	1	1	1	2	1	1	2
1.17	4	10.8	1.8	1.3	2.1	1.6	15.6	6.1	18.1	37.9	37	23.5	10.3	26	11.6	7.1	3.7	4.97872	110.638	19.1892	6.46409	1	1	5	2	5	2	3	1	1	2	1	1	2
1.06	4	9.8	2.4	1.7	2.3	1.7	15.5	6.2	16.8	38.1	37.6	24.6	10	27	10.9	7.5	4.1	4.30894	109.756	19.9468	6.30952	3	2	2	2	5	4	1	1	1	2	1	1	2
1.24	4	10.2	2.6	1.7	2	1.6	14.6	7.3	17.6	38.1	36.2	23.4	11.3	28	10.6	7.3	3.6	5.29915	119.658	20.1657	7.04545	5	1	5	2	5	4	1	1	1	2	1	1	2
1.44	3.8	10.5	2	1.6	3	2.1	15.1	6.5	19.4	38.2	38.7	24.8	11.6	30	11.3	6.6	4.4	5.80645	120.968	17.0543	7.42268	1	2	5	2	5	2	1	1	1	2	1	1	2
1.68	4.2	10.3	2.9	1.6	2.6	1.7	13.2	7.2	21.9	41.2	35.5	23.6	11.6	36	11	7.8	3.5	7.11864	152.542	21.9718	7.67123	5	2	2	2	5	3	1	1	1	2	1	1	2
1.3	4	10.6	2.7	1.4	2.6	1.5	14.9	6.4	21.1	40	38.9	25.5	11	29	11	6.7	3.8	5.09804	113.725	17.2237	6.16114	5	2	2	2	5	2	1	1	1	2	1	1	2
1.37	3.9	10.6	2.3	1.1	2.5	1.5	14.9	7.1	19.2	40.2	38	25.5	11.3	30.4	10.5	6.5	4	5.37255	119.216	17.1053	7.13542	1	1	2	2	5	2	1	1	1	2	1	1	2
1.52	4.1	11.3	1.9	1.8	2.4	1.8	14.8	8	20.3	39.5	37.1	23.9	12.3	34.2	10.1	7.1	3.7	6.35983	143.096	19.1375	7.48768	1	2	5	2	1	2	1	1	1	2	1	1	2
1.44	4.2	9.7	2.2	1.6	2.3	1.7	14	7.6	19.8	39.8	37.4	24.9	11	29.6	9.9	6.8	3.8	5.78313	118.876	18.1818	7.27273	2	2	7	2	3	4	1	1	1	2	1	1	2
1.32	4.1	10.5	3.1	2	3	1.9	14.8	7.8	21.2	37.1	39.7	26.1	9.5	29	11.4	7.3	4.2	5.05747	111.111	18.3879	6.22642	1	1	5	2	3	4	1	1	1	1	1	1	1
1.38	4.1	11	2.3	1.7	2.7	2	14.4	6.3	19.5	38.4	38	24.7	12	31	10.6	6.3	3.6	5.58704	125.506	16.5789	7.07692	1	1	2	2	5	2	1	1	1	2	1	1	2
1.45	4.4	11	2.6	1.6	2.8	2	14.7	8	20	40	38.5	25	11.4	32	11	7.7	4.4	5.8	128	20	7.25	1	1	2	2	3	4	1	1	1	1	1	1	1
1.58	4.1	9.2	2.2	1.6	2.5	1.6	15	6.3	18.3	34.5	36.1	22.4	12	35	10.2	6.6	3.9	7.05357	156.25	18.2825	8.63388	1	1	2	2	5	2	1	1	1	2	1	1	2
1.21	4	10.4	2.5	1.4	3.2	1.6	13.9	6.8	15	38.3	35.6	22.8	10.5	27	11.3	7.4	3.8	5.30702	118.421	20.7865	8.06667	1	1	2	2	3	4	1	1	1	2	1	1	2
1.34	4.2	10.2	2.8	1.8	2.8	1.5	14.5	7.5	21	41.1	40.1	26	11.1	29	12.1	8.1	4.2	5.15385	111.538	20.1995	6.38095	1	2	2	2	3	2	3	1	1	2	1	1	2
1.29	4	10.2	2.1	1.4	2.2	1.9	15.2	7.2	17.8	40.3	39	24.9	10.7	26	9.9	7.3	3.8	5.18072	104.418	18.7179	7.24719	1	1	2	2	5	4	1	1	1	2	1	1	2
1.16	4.5	11.5	1	2	1.5	3	15	7	16	36	38	25	10	29	12.5	8	4	4.64	116	21.0526	7.25	1	2	5	1	6	3	3	1	1	2	1	1	2
1.16	4.5	10	1	1.7	1.5	2	14.5	6.5	16	36	42.5	30	10	29	10	7.5	3.5	3.86667	96.6667	17.6471	7.25	5	2	2	2	3	2	1	1	2	2	1	1	2
2.16	5	12	1	1.8	1.3	2	14.5	8	20.5	31	41.4	29.3	10.5	38	11	7	3.8	7.37201	129.693	16.9082	10.5366	1	2	2	2	3	2	3	1	2	2	1	1	2
2.16	4.5	12	1	2	1	2	14	6	19.8	31.6	39	27	10.5	37	12	7.5	4	8	137.037	19.2308	10.9091	1	2	5	2	5	2	1	1	2	2	1	1	2
1.96	5	11.5	1	2	2	3	12.5	7	18.9	35	36.2	25.7	10.2	35.8	12	8	4	7.62646	139.3	22.0994	10.3704	1	2	2	1	6	3	3	1	1	2	1	1	2
2.16	5	12.5	1.5	2	1.6	2.3	11	10	20	39	34	25	12	36.5	9	7.5	4	8.64	146	22.0588	10.8	5	2	6	2	3	2	1	1	2	2	1	1	2
1.96	5	11.5	1	2	1.7	3	18	8	17	24	41.3	25.3	10	36	10	8	4.5	7.74704	142.292	19.3705	11.5294	1	2	5	1	6	3	3	1	1	2	1	1	2
2.16	5	12	1.5	2	1.2	2	15	7	20.5	40	39	26	10	37	12	8	4	8.30769	142.308	20.5128	10.5366	5	2	6	2	3	4	1	1	2	2	1	1	2
2.16	5	11.5	1.3	2	1.8	3	13	8	14	38	39	28	12.5	35	11	7.5	3.7	7.71429	125	19.2308	15.4286	2	2	7	2	6	2	1	1	1	2	1	1	2
1.16	4.5	10	1	1.7	1.5	2	11	6.5	14	36	39	30	10	28	10	7	3	3.86667	93.3333	17.9487	8.28571	5	2	6	2	6	2	1	1	2	2	1	1	2
2.16	5	11	1	2	1.6	2.5	8	7	18.9	35	34	25	10.5	38	11	8	3.5	8.64	152	23.5294	11.4286	1	2	5	2	3	2	1	1	2	2	1	1	2
2.16	5	11.5	1.3	2	1.5	2	12	6	16	40	36	25	12	36	12	7.5	4	8.64	144	20.8333	13.5	5	2	5	2	3	4	1	1	2	2	1	1	2
2.16	5	11	1.5	1.8	1.3	2	14	8	21.3	38	36.5	26	12	38	12	8	4	8.30769	146.154	21.9178	10.1408	5	2	6	2	3	4	1	1	2	1	1	1	1
2.16	5	12	1.3	1.8	1.8	2	11	10	18.9	40	35	27	12	37	12	8	3	8	137.037	22.8571	11.4286	1	2	2	2	3	4	1	1	2	2	1	1	2
2.16	5	12.5	1.5	1.7	1.6	2.3	13	8	16	37	39	29	10	36	11	7.5	3.5	7.44828	124.138	19.2308	13.5	1	2	2	2	6	2	1	1	2	2	1	1	2
2.16	5	11.5	1.5	2	1.3	2.5	15	8	19.5	40	36	26	10.5	37	12	8	3.5	8.30769	142.308	22.2222	11.0769	1	2	5	2	5	4	1	1	2	2	1	1	2
1.16	4.5	10	10	1.7	1.3	2	11	7	16	35	38	30	10	27	11	7	4	3.86667	90	18.4211	7.25	1	2	2	2	3	4	1	1	2	1	1	1	1
1.66	4.7	11.5	1.3	1.8	2	2.3	12	8	15	35	41.7	29	11	34	11	7	3.8	5.72414	117.241	16.7866	11.0667	1	2	5	2	3	2	1	1	1	1	1	1	1
1.66	4.5	11	1.3	1.8	1.6	2	11	8	15	39	40	27	12	35.6	11	8.5	4.5	6.14815	131.852	21.25	11.0667	1	2	6	2	5	4	1	1	2	2	1	1	2
1.66	4.5	11	1.5	1.7	1.3	2	12.5	8	16	38	41.3	27	10	34.9	12	7.5	4	6.14815	129.259	18.1598	10.375	1	2	5	1	6	3	3	1	1	2	1	1	2
1.66	4.8	11.5	1.3	1.7	1.5	2	13	8.5	17	34	41	28.5	10.5	34	12	8	4	5.82456	119.298	19.5122	9.76471	5	2	7	2	3	2	3	1	1	1	1	1	1
1.66	4.7	11	1.5	1.8	1.5	2	11	8	15	35	40	30	11	34	11	7	3.5	5.53333	113.333	17.5	11.0667	1	2	5	2	3	4	1	1	2	2	1	1	2
1.16	4.5	10	1	1.5	1	2	11	7	17	40	41.7	25	10	29	11	7.5	3.5	4.64	116	17.9856	6.82353	2	2	7	2	3	2	3	1	2	1	1	1	1
2.16	5	12	1.5	2	2	2.5	15	8	19.4	36	40	30	11	36	9	8	3	7.2	120	20	11.134	1	2	5	1	6	3	3	1	1	2	1	1	2
2.16	5	12	2	2	2	3.4	16	8	18.5	37	36	28	12	38	13	8	4.5	7.71429	135.714	22.2222	11.6757	1	2	5	2	3	2	1	1	2	1	1	1	1
1.96	4.5	11.5	1.3	1.8	1.8	2	17	9	16	38	39	29	12	36	12	7.5	4.1	6.75862	124.138	19.2308	12.25	1	2	5	2	5	2	1	1	2	2	1	1	2
2.16	5	12	1.5	2	1.7	2.3	15	10	21.1	40	36	29.3	10	37	11	7	3.5	7.37201	126.28	19.4444	10.237	1	2	2	2	6	4	1	1	1	2	1	1	2
2.16	5	12.5	1	2	1.2	2	16	8	20	40	39	29	12	38	13	8	4	7.44828	131.034	20.5128	10.8	1	2	5	1	1	3	3	1	1	1	1	1	1
1.96	5	12	1	1.6	1.6	2.7	14	7	17.2	36	37	25	13	35	12	8	4	7.84	140	21.6216	11.3953	1	2	5	1	6	3	3	1	1	2	1	1	2
1.2	4.5	11	2	0.8	2	1.1	9	7	13	30.5	32	26	7	28	11	6.3	6.6	4.61538	107.692	19.6875	9.23077	1	2	2	4	8	2	1	1	2	2	1	2	2
1.45	4.5	12	1.8	1	3	1.3	12.2	7	18	45.5	36	30.1	12.3	29	12.5	6.5	5.8	4.81728	96.3455	18.0556	8.05556	1	2	2	4	7	2	1	1	1	1	1	2	1
1.5	4.7	11.5	1.3	1.8	2	2.3	12	8	15	35	48.7	27	11	32	11	7	3.8	5.55556	118.519	14.3737	10	1	2	5	2	4	4	3	1	2	1	1	2	1
2	5	11	1	2	1.6	2.5	8	7	15	35	41	23	10.5	32	11	8	3.5	8.69565	139.13	19.5122	13.3333	1	2	2	2	5	2	2	1	2	2	1	2	2
2	5	12.5	1.5	1.7	1.6	2.3	13	8	16	37	46	27	10	35	11	7.5	4	7.40741	129.63	16.3043	12.5	1	2	2	2	5	2	2	1	1	2	1	2	2
2	5	12	2	2	2	3.4	14	7	16.5	34	42	25.5	12	40	12	7	4.5	7.84314	156.863	16.6667	12.1212	1	2	2	2	5	2	3	1	1	1	1	2	1
1.45	5.5	11	2.2	1	2.8	1.5	11	7.5	15.5	34.5	34.5	28	11	31	10.2	7	6	5.17857	110.714	20.2899	9.35484	1	2	2	2	1	2	2	1	2	2	1	2	2
1.2	4.2	10.8	2.1	1.2	2.1	1.3	10	6.8	14	34	32.5	26.5	11.6	24.5	10	7.3	4	4.5283	92.4528	22.4615	8.57143	1	2	2	2	1	2	2	1	1	2	1	2	2
1.35	4.8	10.9	2.2	1.2	2.4	1.1	10	7.1	14.6	34.1	32.8	26.8	11.2	27.2	10	7	4.5	5.03731	101.493	21.3415	9.24658	1	2	2	2	3	2	2	1	2	2	1	2	2
1.22	4.2	10.8	2.2	1.2	2.2	1.3	9.5	6.8	14.4	34	34.4	26.5	12	30	10	6.5	4.7	4.60377	113.208	18.8953	8.47222	1	2	2	2	1	2	2	1	1	2	1	2	2
1.45	5.3	10.9	2.2	1.4	2.4	1.2	10	7.2	14.8	32.6	33.1	24.7	12.1	24.5	13	6.4	4.2	5.87045	99.1903	19.3353	9.7973	1	2	2	2	5	2	2	1	2	2	1	2	2
1.25	4.6	10.6	2	1.2	2	1.3	13	7.2	14.5	33.6	32.5	25.5	9.8	26	11	6.5	6	4.90196	101.961	20	8.62069	1	2	2	2	5	2	2	1	1	2	1	2	2
1.2	4.4	10.6	2	1.2	2	1.2	8.5	7.2	13.6	34.2	33.4	26	10	28	10	6.4	6.2	4.61538	107.692	19.1617	8.82353	1	2	2	4	1	3	2	1	2	2	1	2	2
1.24	4.6	11	2.1	1	2.2	1.2	11	6.8	14.2	34.4	31.8	24	9.4	26.5	10	7	5.2	5.16667	110.417	22.0126	8.73239	1	2	2	4	3	3	2	1	2	2	1	2	2
1.2	4.8	11	2	1	2.6	1.1	10	7	14.6	34.2	31.2	24.2	9.8	25.6	10.2	7	5	4.95868	105.785	22.4359	8.21918	1	2	2	2	3	2	2	1	1	2	1	2	2
1.3	4.6	10.8	2.2	0.9	2.8	1.2	12	6.8	14.4	34.6	35	26	10	26	10	6.8	4.5	5	100	19.4286	9.02778	1	2	2	2	1	2	2	1	2	2	1	2	2
1.4	5	10.6	2	1.4	2.8	1.4	11	7	15	34	35	28.5	9.7	30	10	6.8	4.2	4.91228	105.263	19.4286	9.33333	1	2	2	2	1	2	3	1	2	1	1	2	1
1.4	5.2	10	2.2	1	2.2	1.4	10	6.8	14	34	33	24	11	26.4	10	7.2	5.4	5.83333	110	21.8182	10	1	2	2	4	1	3	2	1	1	2	1	2	2
1.35	4.8	10.9	2.2	1.2	2.4	1.1	12.5	7.1	14.6	34.1	32.8	26.8	11	27.2	10	7	6.5	5.03731	101.493	21.3415	9.24658	1	2	2	1	1	2	1	1	2	2	1	2	2
1.3	4.6	10.8	2.2	1	2.8	1.2	11	6.8	14.4	34.6	35	26	10	26	10	6.8	6	5	100	19.4286	9.02778	1	2	5	2	1	2	3	1	2	1	1	2	1
1.2	4.2	10.8	2.1	1.2	2.1	1.3	10	6.8	12	34	32.5	26.5	11	25	10	7.3	6.5	4.5283	94.3396	22.4615	10	1	2	5	4	1	3	2	1	1	2	1	2	2
1.5	5.2	11	2.2	1.4	3	1.5	13	7.5	15.4	34.2	35	28.4	12	32	10.3	7.2	7	5.28169	112.676	20.5714	9.74026	1	2	2	2	1	2	2	1	1	2	1	2	2
1.3	4.6	11	2.2	0.8	2.5	1.2	11	6.8	14.4	34.6	35	26	10	26	10	6.8	6	5	100	19.4286	9.02778	1	2	2	2	1	2	3	1	1	1	1	2	1
1.45	5.5	11	2.2	1	2.8	1.5	11	7.5	15.5	34.5	34.5	28	11	31	10.2	7	6	5.17857	110.714	20.2899	9.35484	1	2	2	2	1	2	3	1	1	1	1	2	1
1.4	5.2	10	2.2	1.2	2.2	1.4	10	6.8	14.6	32	32	24.5	11	26	10	7	5.4	5.71429	106.122	21.875	9.58904	1	2	2	1	1	2	1	1	1	1	1	2	1
1.5	5.2	11	2.4	1.4	2.8	1.4	11.5	7	15	36	35	25	13	31	10.3	7.1	6.8	6	124	20.2857	10	1	2	2	4	5	3	3	1	1	1	1	2	1
1.5	5	11	2.2	1.2	2.4	1.4	10.7	7.2	15.5	34	35	26.5	11	30	10	6.9	6	5.66038	113.208	19.7143	9.67742	1	2	5	4	3	3	2	1	1	2	1	2	2
1.2	4.8	10.8	2.2	1.2	2.1	1.3	10.2	6.8	12.6	34	32.5	25	10	24.5	10	7.2	6.5	4.8	98	22.1538	9.52381	1	2	2	4	5	3	2	1	2	2	1	2	2
1.5	5	11.3	2.2	1.2	2.4	1.4	11	7.2	15.5	34	35	26.5	11	30	10	6.9	6	5.66038	113.208	19.7143	9.67742	1	2	2	2	1	2	3	1	1	1	1	2	1
1.24	4.6	12	2.1	1.1	2.2	1.2	11	6.8	14.2	34.4	31.8	24	10	26.5	10	7	4	5.16667	110.417	22.0126	8.73239	1	2	2	4	1	3	2	1	2	2	1	2	2
1.2	4.8	11	2	1	2.6	1.1	10	7	14.6	34.2	31.2	24.2	11	25.6	10.2	7	4.6	4.95868	105.785	22.4359	8.21918	1	2	2	1	1	2	1	1	1	1	1	2	1
1.3	4.6	10.8	2.2	0.9	2.8	1.2	9.5	6.8	14.4	34.6	35	26	10	26	10	6.8	7	5	100	19.4286	9.02778	1	2	2	1	1	2	1	1	1	1	1	2	1
1.4	5	10.6	2	1.4	2.8	1.4	11	7	15	34	35	28.5	11	30	10	6.8	6	4.91228	105.263	19.4286	9.33333	1	2	2	2	5	4	3	1	1	1	1	2	1
1.4	5.2	10	2.2	1	2.2	1.4	10	6.8	14	34	33	24	11	26.4	10	7.2	5.3	5.83333	110	21.8182	10	1	2	2	2	1	2	3	1	1	1	1	2	1
1.3	4.6	11	2.2	1	2.5	1.2	11	6.8	14.4	34.6	35	26	10	26	10	6.8	6	5	100	19.4286	9.02778	1	2	2	2	1	2	3	1	1	1	1	2	1
1.7	5	11.5	1.6	2	2	3	13	7	15	40	46	24	10	40	12	8	4	7.08333	166.667	17.3913	11.3333	1	2	2	4	1	3	2	1	2	2	1	2	2
1.55	5	11.5	1	1.8	2	2.4	12	7	15	35	41.5	23.7	9.2	30	12	8	5	6.54008	126.582	19.2771	10.3333	1	2	2	2	1	2	3	1	1	1	1	2	1
1.45	4.5	11.5	1.3	1.8	1.8	2	13	9	16	38	46	27	12	37	12	7.5	4	5.37037	137.037	16.3043	9.0625	1	2	2	4	1	3	2	1	2	2	1	2	2
1.4	5.2	10	2.2	1	2.2	1.4	10	6.8	14	34	33	24	11	26.4	10	7.2	5.4	5.83333	110	21.8182	10	1	2	2	1	5	2	1	1	2	2	1	2	2
1.35	4.8	10.9	2.2	1.2	2.4	1.1	10	7.1	14.6	34.1	32.8	26.8	11	27.2	10	7	6.5	5.03731	101.493	21.3415	9.24658	1	2	5	4	8	3	2	1	2	2	1	2	2
1.4	5.2	10	2.2	1	2.2	1.4	11	6.8	14	34	33	24	11	26.4	10	7.2	5.4	5.83333	110	21.8182	10	1	2	5	2	1	2	2	1	2	2	1	2	2
1.35	4.8	10.9	2.2	1.2	2.4	1.1	10	7.1	14.6	34.1	32.8	26.8	11	27.2	10	7	6.5	5.03731	101.493	21.3415	9.24658	1	2	2	4	1	3	2	1	1	2	1	2	2
1.4	5.2	10	2.2	1.2	2.2	1.4	10	6.8	14.6	32	32	24.5	11	26	10	7	5.4	5.71429	106.122	21.875	9.58904	1	2	2	4	3	3	2	1	1	2	1	2	2
1.5	5.2	11	2.4	1.4	2.8	1.4	11	7	15	36	35	25	11	31	10.3	7.1	6.8	6	124	20.2857	10	1	2	2	4	1	3	2	1	1	2	1	2	2
1.8	5	11.5	1	2	2	3	12.5	7	15	35	43.2	23.7	10.2	30	12	8	5	7.59494	126.582	18.5185	12	1	2	7	4	1	3	2	1	1	2	1	2	2
1.25	3.5	10.5	1.2	1.3	2.7	1.7	12	7.8	13.5	35	31.5	27	12	27	10	6	5.7	4.62963	100	19.0476	9.25926	1	2	2	4	1	3	2	1	1	2	1	2	2
1.4	5	12.5	2.1	1.7	3	1.8	12	8	17	40.2	36	30.5	12	29	12.5	7	6.3	4.59016	95.082	19.4444	8.23529	1	2	2	1	1	4	2	1	2	2	1	2	2
2	5	11.5	1.3	1.5	1.5	2	2.5	6	16	40	43	23	12	30	12	7.4	4	8.69565	130.435	17.2093	12.5	1	2	2	4	1	3	3	1	1	1	1	2	1
1.5	4.8	11.5	1.3	1.7	1.7	2	13	8.5	14	34	48	26.5	10.5	34	12	7.5	4.8	5.66038	128.302	15.625	10.7143	1	2	5	2	1	2	2	1	1	2	1	2	2
1.24	4.6	12	2.1	1.1	2.4	1.2	11	6.8	14.2	35	31.8	24	10	26.5	10	7	4	5.16667	110.417	22.0126	8.73239	1	2	2	4	1	3	2	1	1	2	1	2	2
1.2	4.8	11	2	1	2.6	1.1	10	7	14.6	34.2	31.2	24.2	11	25.6	10.2	6	4.6	4.95868	105.785	19.2308	8.21918	1	2	2	1	1	2	1	1	2	2	1	2	2
1.3	4.6	10.8	2.2	0.9	2.8	1.2	11.5	6.8	14.4	34.6	35	26	10	26	10	6.8	7	5	100	19.4286	9.02778	1	2	2	4	1	3	2	1	2	2	1	2	2
1.45	5.5	11	2.2	1	2.8	1.5	11.5	7.5	15.5	34.5	34.5	28	11	31	10.2	7	6	5.17857	110.714	20.2899	9.35484	1	2	7	4	1	3	2	1	2	2	1	2	2
1.4	5.2	10	2.2	1.2	2.2	1.4	13	6.8	14.6	32	32	24.5	11	26	10	7	5.4	5.71429	106.122	21.875	9.58904	1	2	2	4	1	3	2	1	2	2	1	2	2
1.5	5.2	11	2.4	1.4	2.8	1.4	11	7	15	36	35	25	11	31	10.3	7.1	6.8	6	124	20.2857	10	1	2	2	4	1	3	2	1	2	2	1	2	2
2	4.5	12	1	2	1	2	14	6	16	31.6	46	25	10.5	32	12	7.5	4	8	128	16.3043	12.5	1	2	7	4	5	3	3	1	1	1	1	2	1
1.25	3.5	10.5	1.2	0.8	2.7	1.7	10	7.8	13.5	35	31.5	27	12	27	10	7	5.7	4.62963	100	22.2222	9.25926	1	2	2	4	1	3	2	1	2	2	1	2	2
1.4	5	12.5	2.1	1.4	3	1.8	12.5	8	17	40.2	36	30.5	12	29	12.5	7	6.3	4.59016	95.082	19.4444	8.23529	1	2	7	2	1	2	2	1	2	2	1	2	2
2	5	11.5	1.3	1.5	1.5	2	12	6	16	40	43	23	12	30	12	7.4	4	8.69565	130.435	17.2093	12.5	1	2	7	2	5	2	3	1	1	1	1	2	1
1.5	4.8	11.5	1.3	1.7	1.5	2	13	8.5	14	34	48	26.5	10.5	34	12	7.5	4.8	5.66038	128.302	15.625	10.7143	1	2	7	2	5	2	2	1	1	2	1	2	2
1.3	4	11.6	2	1.4	2	1.3	10.4	7	18	46	37	30	12	28	11	6.3	6.6	4.33333	93.3333	17.027	7.22222	1	2	2	2	3	2	3	1	1	1	1	2	1
1.8	5.3	12	1.8	1.8	2.6	1.8	12.1	6.2	15	40.2	42	32	11	32	12	7.2	4.5	5.625	100	17.1429	12	1	2	2	4	5	3	3	1	1	1	1	2	1
2	4.5	12	1	2	1	2	14	6	16	31.6	46	25	10.5	32	12	7.5	4	8	128	16.3043	12.5	1	2	2	4	5	3	3	1	1	1	1	2	1
1.2	4.3	11.8	2.7	2.8	3.1	1.8	12	8	13	34	31.1	27.5	10.1	30.8	13	7.1	5.2	4.36364	112	22.8296	9.23077	1	2	2	1	5	3	1	1	1	2	1	2	2
1.4	5.2	12.1	3	1.1	2.9	2	12.3	7.5	14.4	42	31.5	29	11.3	31	13.1	8	6	4.82759	106.897	25.3968	9.72222	1	2	2	4	5	3	3	1	1	1	1	2	1
1.1	4.4	11	2	2.3	3	1.6	12.5	8	12.5	38	32	28	11	29	10	6	4.2	3.92857	103.571	18.75	8.8	1	2	2	2	3	4	2	1	2	2	1	2	2
1.8	4.5	11.5	1.3	1.8	1.8	2	17	9	16	38	46	27	12	37	12	7.5	4	6.66667	137.037	16.3043	11.25	1	2	2	4	5	3	2	1	2	2	1	2	2
2	4.5	12	1	2	1	2	14	6	16	31.6	46	25	10.5	32	12	7.5	4	8	128	16.3043	12.5	1	2	2	1	5	3	1	1	1	2	1	2	2
1.25	4	10.7	1.5	1.6	1.6	1.2	13	7	15	36	40	23.4	10	32	11.5	6	4.5	5.34188	136.752	15	8.33333	1	2	2	1	5	3	1	1	1	2	1	2	2
1.8	5	11	2	2	2	3	12.5	7	15	35	43.2	23.7	10.2	30	12	8	5	7.59494	126.582	18.5185	12	1	2	2	2	5	2	2	1	1	2	1	2	2
1.7	5.6	10.6	2	1.4	2.8	1.4	11	7	15	34	35	28.5	11	30	10	6.8	5.8	5.96491	105.263	19.4286	11.3333	1	2	2	4	5	3	3	1	1	1	1	2	1
1.4	5.2	10	2.6	2	2.2	1.4	14	6.8	14	34	33	24	11	26.4	10.2	7.2	5.4	5.83333	110	21.8182	10	1	2	2	4	11	3	2	1	1	2	1	2	2
1.35	4.8	10.9	2.2	1.2	2.4	1.1	14.2	7.1	14.6	34.1	32.8	26.8	11	27.2	10	7	6.5	5.03731	101.493	21.3415	9.24658	1	2	2	4	5	4	2	1	1	2	1	2	2
1.3	4.6	10.8	3	2.1	2.8	1.2	11	6.8	14.4	34.6	35	26	10	26	10.7	6.8	6	5	100	19.4286	9.02778	1	2	2	1	5	3	1	1	1	1	1	2	1
1.2	4.2	10.2	2.1	1.2	2.1	1.3	13	6.8	12	34	32.5	26.5	11	25	10	7.3	6.5	4.5283	94.3396	22.4615	10	1	2	2	4	5	3	2	1	1	2	1	2	2
1.5	5.2	11	2.2	1.4	3	1.5	11	7.5	15.4	34.2	35	28.4	12	32	10.3	7.2	7	5.28169	112.676	20.5714	9.74026	1	2	2	2	8	2	3	1	1	1	1	2	1
1.5	4.8	11	1.2	1.7	1.5	2	13	8	13	34	48	26	10.5	34	11	8	4	5.76923	130.769	16.6667	11.5385	1	2	2	2	7	2	2	1	1	2	1	2	2
1.8	5	12	1	1.6	1.6	2.7	15	8	14	36	44	23	11	33	12	7.5	5	7.82609	143.478	17.0455	12.8571	1	2	2	2	1	2	3	1	1	1	1	2	1
2	5	12	2	1.7	1.9	1.7	15	10	17	40	43	27.3	9.5	40	10.4	7	4.5	7.32601	146.52	16.2791	11.7647	1	2	5	2	3	2	3	1	2	1	1	2	1
1.5	5.2	12	2.3	1.2	2.8	1.6	12	7.3	16	36	33	27	12	31	10.5	7.2	7.2	5.55556	114.815	21.8182	9.375	1	2	5	2	1	2	2	1	1	2	1	2	2
1.7	5	11.5	1.6	2	2	3	15	7	15	40	46	24	10	40	12	8	4	7.08333	166.667	17.3913	11.3333	1	2	5	2	4	2	2	1	1	2	1	2	2
2	4.5	12	2	2.2	1	2	14	6	16	31.6	46	25	10.5	32	12	7.5	4	8	128	16.3043	12.5	1	2	5	2	7	2	2	1	2	2	1	2	2
1.8	5	11.5	2	2.5	2	3	12.5	7	15	35	43.2	23.7	10.2	30	12	8	5	7.59494	126.582	18.5185	12	1	2	5	2	1	2	2	1	2	2	1	2	2
1.1	4.5	11.5	1.3	1.8	1.8	2	17	9	16	38	46	27	12	37	12	7.5	4	4.07407	137.037	16.3043	6.875	1	2	5	2	3	2	2	1	2	2	1	2	2
1.3	4.5	10	1.5	1.4	1.6	2.3	13	8	14	37	34	27	10	35	11	7.5	4	4.81481	129.63	22.0588	9.28571	1	2	7	2	3	2	2	1	1	2	1	2	2
1.3	4.3	12	1.8	2.3	2	3.4	14	7	16.5	34	39	25.5	12	40	12	7	4.5	5.09804	156.863	17.9487	7.87879	1	2	5	2	3	2	3	1	1	1	1	2	1
1.1	3.1	11	2.2	1	2.8	1.5	11	7.5	15.5	34.5	34.5	28	11	31	10.2	7	6	3.92857	110.714	20.2899	7.09677	1	2	5	2	3	2	2	1	2	2	1	2	2
1.2	4	10	2	1.5	2	1.1	9	6.7	14	37.5	32	26	8	27	10	6	5	4.61538	103.846	18.75	8.57143	1	2	7	2	3	2	2	1	2	2	1	2	2
1.4	4.5	11	2.5	1.3	3.2	2.3	10	8	16	40.5	33	27	12	31	12	7	5	5.18519	114.815	21.2121	8.75	1	2	2	2	8	2	3	1	1	1	1	2	1
1.5	4.8	11.5	1.3	1.7	1.7	2	13	8.5	14	34	48	26.5	10.5	34	12	7.5	4.8	5.66038	128.302	15.625	10.7143	1	2	2	2	3	2	2	1	2	2	1	2	2
1.24	4.6	12	2.1	1.1	2.4	1.2	11	6.8	14.2	35	31.8	24	10	26.5	10	7	4	5.16667	110.417	22.0126	8.73239	1	2	2	2	3	2	2	1	2	2	1	2	2
1.2	4.8	11	2	1	2.6	1.1	10	7	14.6	34.2	31.2	24.2	11	25.6	10.2	6	4.6	4.95868	105.785	19.2308	8.21918	1	2	2	2	7	2	2	1	2	2	1	2	2
1.3	4.6	10.8	2.2	0.9	2.8	1.2	11	6.8	14.4	34.6	35	26	10	26	10	6.8	7	5	100	19.4286	9.02778	1	2	2	2	3	2	2	1	1	2	1	2	2
1.45	5.5	11	2.2	1	2.8	1.5	11	7.5	15.5	34.5	34.5	28	11	31	10.2	7	6	5.17857	110.714	20.2899	9.35484	1	2	2	2	3	2	2	1	1	2	1	2	2
1.4	5.2	10	2.2	1.2	2.2	1.4	10	6.8	14.6	32	32	24.5	11	26	10	7	5.4	5.71429	106.122	21.875	9.58904	1	2	2	2	1	2	2	1	1	2	1	2	2
1.5	5.2	11	2.4	1.4	2.8	1.4	11	7	15	36	35	25	11	31	10.3	7.1	6.8	6	124	20.2857	10	1	2	2	2	3	2	2	1	1	2	1	2	2
1.45	5.5	11	2.2	1	2.8	1.5	13	7.5	15.5	34.5	34.5	28	11	31	10.2	7	6	5.17857	110.714	20.2899	9.35484	1	2	5	2	4	2	2	1	1	2	1	2	2
1.2	4.2	10.8	2.1	1.2	2.1	1.3	12	6.8	14	34	32.5	26.5	11	24.5	10	7.3	6.5	4.5283	92.4528	22.4615	8.57143	1	2	2	2	4	2	2	1	1	2	1	2	2
1.35	4.8	10.9	2.2	0.9	2.4	1.1	10	7.1	14.6	34.1	32.8	26.8	11	27.2	10	7	6.5	5.03731	101.493	21.3415	9.24658	1	2	2	2	7	2	2	1	1	2	1	2	2
1.22	4.2	10.8	2.2	1.2	2.2	1.3	12	6.8	14.4	34	34.4	26.5	11	30	10	6.5	6.2	4.60377	113.208	18.8953	8.47222	1	2	2	2	3	2	2	1	1	2	1	2	2
1.45	5.3	10.9	2.2	1.4	2.4	1.2	11	7.2	14.8	32.6	33.1	24.7	10	24.5	10	6.4	6	5.87045	99.1903	19.3353	9.7973	1	2	2	2	3	2	2	1	1	2	1	2	2
1.25	4.6	10.6	2	1.2	2	1.3	10	7.2	14.5	33.6	32.5	25.5	11	26	10	6.5	6.2	4.90196	101.961	20	8.62069	1	2	2	2	3	2	2	1	1	2	1	2	2
1.2	4.4	10.6	2	1.2	2	1.2	13	7.2	13.6	34.2	33.4	26	11	28	10	6.4	5	4.61538	107.692	19.1617	8.82353	1	2	2	2	3	2	2	1	2	2	1	2	2
1.24	4.6	11	2.1	1	2.2	1.2	11	6.8	14.2	34.4	31.8	24	10	26.5	10	7	5.2	5.16667	110.417	22.0126	8.73239	1	2	2	2	5	2	2	1	2	2	1	2	2
1.2	4.8	11	2	1	2.6	1.1	12	7	14.6	34.2	31.2	24.2	11	25.6	10.2	7	6.2	4.95868	105.785	22.4359	8.21918	1	2	2	2	5	2	2	1	1	2	1	2	2
1.3	4.6	10.8	2.2	0.9	2.8	1.2	13	6.8	14.4	34.6	35	26	10	26	10	6.8	4.7	5	100	19.4286	9.02778	1	2	2	2	3	2	2	1	1	2	1	2	2
1.3	4.6	11	2.2	0.8	2.5	1.2	12	6.8	14.4	34.6	35	26	10	26	10	6.8	6.2	5	100	19.4286	9.02778	1	2	7	2	5	2	3	1	1	1	1	2	1
1.45	5.5	11	2.2	1	2.8	1.5	11	7.5	15.5	34.5	34.5	28	11	31	10.2	7	6	5.17857	110.714	20.2899	9.35484	1	2	7	2	3	2	3	1	1	1	1	2	1
1.4	5.2	10	2.2	1.2	2.2	1.4	10	6.8	14.6	32	32	24.5	11	26	10	7	5.4	5.71429	106.122	21.875	9.58904	1	2	7	2	3	2	3	1	1	1	1	2	1
1.5	5.2	11	2.4	1.4	2.8	1.4	11	7	15	36	35	25	11	31	10.3	7.1	6.8	6	124	20.2857	10	1	2	5	2	3	2	3	1	2	1	1	2	1
1.2	4.2	11	2.4	0.8	2.8	2.3	13	8	15	35	32	26.5	14.2	30	12	6.5	7.1	4.5283	113.208	20.3125	8	1	2	7	2	1	2	3	1	1	1	1	2	1
1.1	3.5	10	1.2	0.4	2	1.2	10	7.5	14	32	32	28	11	26.5	12	7	6.3	3.92857	94.6429	21.875	7.85714	1	2	2	2	3	2	2	1	2	2	1	2	2
1.1	4.4	11	2	2.3	3	1.6	12.5	8	12.5	38	32	28	11	29	10	6	4.2	3.92857	103.571	18.75	8.8	1	2	5	2	3	2	2	1	2	2	1	2	2
1.8	4.5	11.5	1.3	1.8	1.8	2	17	9	16	38	46	27	12	37	12	7.5	4	6.66667	137.037	16.3043	11.25	1	2	5	2	4	2	2	1	1	2	1	2	2
1.5	5.2	11	2.4	1.4	2.8	1.4	11	7	15	36	35	25	11	31	10.3	7.1	6.8	6	124	20.2857	10	1	2	2	1	3	2	1	1	1	1	1	2	1
1.7	4.4	11	2	2.3	3	1.6	12.5	13	12.5	35	32	28	11	29	13	6	4.2	6.07143	103.571	18.75	13.6	1	2	2	2	3	2	2	1	1	2	1	2	2
1.8	4.5	11.5	1.3	1.8	1.8	2	17	12	16	38	46	27	12	37	12	7.5	4	6.66667	137.037	16.3043	11.25	1	2	2	2	7	2	2	1	2	2	1	2	2
2	4.2	11	2.4	0.8	2.8	2.3	13	8	15	35	32	26.5	14.2	30	12	6.5	7.1	7.54717	113.208	20.3125	13.3333	1	2	2	2	1	2	3	1	1	1	1	2	1
1.5	4.5	11.5	1.3	1.1	1.8	2	13	9	16	38	46	27	12	37	12	7.5	4.3	5.55556	137.037	16.3043	9.375	1	2	2	2	8	2	2	1	1	2	1	2	2
1.4	5.2	10	2.2	1.8	2.2	1.4	10	6.8	14	34	33	24	12	26.4	10	7.2	5.4	5.83333	110	21.8182	10	1	2	2	2	5	2	2	1	1	2	1	2	2
1.4	4.8	10.9	2	1.2	2.4	1.2	10	7.1	14.6	34.1	32.8	26.8	10	27.2	10	7	4	5.22388	101.493	21.3415	9.58904	1	2	2	2	5	2	2	1	2	2	1	2	2
1.4	5.2	10	1.8	0.9	2.2	1.4	11	6.8	14	34	33	24	10.5	26.4	10	7.2	5.4	5.83333	110	21.8182	10	1	2	2	2	5	2	3	1	1	1	1	2	1
1.3	4.8	10.9	2.4	1	2.4	1.6	10	7.1	14.6	34.1	32.8	26.8	11	27.2	10	7.2	6.5	4.85075	101.493	21.9512	8.90411	1	2	2	2	5	2	3	1	1	1	1	2	1
1.4	4.8	10	1.9	0.8	2.2	1.4	10	6.8	14.6	32	32	24.5	12	26	10	7.3	5.4	5.71429	106.122	22.8125	9.58904	1	2	2	1	5	2	1	1	1	2	1	2	2
1.5	4.5	11	2.4	1.4	2.8	1.7	11	7	15	36	35	25	11	31	10.3	7.1	6.8	6	124	20.2857	10	1	2	2	2	5	2	2	1	2	2	1	2	2
1.8	5	11.5	1.8	1.9	2	3	12.5	7	15	35	43.2	23.7	10.2	30	12	8	5.3	7.59494	126.582	18.5185	12	1	2	2	2	5	2	3	1	1	1	1	2	1
1.25	3.5	10.5	1.2	1.3	2.7	1.7	12	7.8	13.5	35	31.5	27	12	27	10	6	5.7	4.62963	100	19.0476	9.25926	1	2	2	2	5	2	2	1	2	2	1	2	2
1.45	4.7	12	2.4	0.9	2.4	1.6	13	8	12	37	30	25.5	10.4	29	11.3	6.5	4.8	5.68627	113.725	21.6667	12.0833	1	2	2	2	5	2	2	1	2	2	1	2	2
1.8	4.3	12	2.5	2	2.5	3.4	14	7	16.5	34	39	26	12	40	12	7	4.5	6.92308	153.846	17.9487	10.9091	1	2	2	2	5	2	2	1	1	2	1	2	2
1.5	4.8	11.5	1.3	1.7	1.7	2	13	8.5	14	34	48	26.5	10.5	34	12	7.5	4.8	5.66038	128.302	15.625	10.7143	1	2	2	2	1	2	2	1	1	2	1	2	2
1.24	4.6	12	2.1	1.1	2.4	1.2	11	6.8	14.2	35	31.8	24	10	26.5	10	7	4	5.16667	110.417	22.0126	8.73239	1	2	2	2	8	2	2	1	1	2	1	2	2
1.2	4.8	11	2	0.9	2.6	1.1	10	7	14.6	34.2	31.2	24.2	11	25.6	10.2	6	4.6	4.95868	105.785	19.2308	8.21918	1	2	2	2	1	2	2	1	1	2	1	2	2
2	4.6	10.8	2.2	0.9	2.8	1.2	11	6.8	14.4	34.6	35	26	10	26	10	6.8	4.8	7.69231	100	19.4286	13.8889	1	2	2	2	2	2	2	1	2	2	1	2	2
1.45	5.5	11	2.2	0.95	2.8	1.5	11	7.5	15.5	34.5	34.5	28	11	31	10.2	7	6	5.17857	110.714	20.2899	9.35484	1	2	2	2	4	2	2	1	1	2	1	2	2
1.4	5.2	10	2.2	1.2	2.2	1.4	10	6.8	14.6	32	32	24.5	11	26	10	7	5.4	5.71429	106.122	21.875	9.58904	1	2	2	2	11	2	2	1	1	2	1	2	2
1.6	5.2	11	2.4	1.4	2.8	1.4	11	7	15	36	35	25	13	31	10.3	7.1	4	6.4	124	20.2857	10.6667	1	2	7	2	3	2	2	1	2	2	1	2	2
1.41	5.5	11	2.2	1.5	2.8	1.5	13	7.5	15.5	34.5	34.5	28	11.5	31	10.2	7	6	5.03571	110.714	20.2899	9.09677	1	2	2	2	3	2	2	1	2	2	1	2	2
1.2	4.2	10.8	2.1	1.2	2.1	1.3	12	6.8	14	34	32.5	26.5	11	24.5	10	7.3	6.5	4.5283	92.4528	22.4615	8.57143	1	2	2	2	5	2	2	1	2	2	1	2	2
1.35	4.8	10.9	2.2	0.9	2.4	1.1	10	7.1	14.6	34.1	32.8	26.8	11	27.2	10	7	5	5.03731	101.493	21.3415	9.24658	1	2	2	2	2	2	2	1	2	2	1	2	2
1.8	5.2	11	2.4	1.4	2.8	1.4	11	7	15	36	35	25	12	31	10.3	7.1	6.8	7.2	124	20.2857	12	1	2	2	2	5	2	3	1	1	1	1	2	1
2	4.2	11	2.4	0.8	2.8	2.3	13	8	15	35	32	26.5	14.2	30	12	6.5	7.1	7.54717	113.208	20.3125	13.3333	1	2	2	2	3	2	3	1	1	1	1	2	1
1.45	4.5	11.5	1.3	1.8	1.8	2	13	9	16	38	46	27	12	37	12	7.5	4.3	5.37037	137.037	16.3043	9.0625	1	2	2	2	1	2	2	1	2	2	1	2	2
1.4	5.2	10	2.2	1.8	2.2	1.4	10	6.8	14	34	33	24	12	26.4	10	7.2	5.4	5.83333	110	21.8182	10	1	2	5	1	8	4	1	1	2	2	1	2	2
1.35	4.8	10.9	2	1.2	2.4	1.1	10	7.1	14.6	34.1	32.8	26.8	10	27.2	10	7	6.5	5.03731	101.493	21.3415	9.24658	1	2	2	1	4	2	1	1	2	2	1	2	2
1.4	5.2	10	1.8	1.6	2.2	1.4	11	6.8	14	34	33	24	10.5	26.4	10	7.2	5.4	5.83333	110	21.8182	10	1	2	2	1	5	2	1	1	2	2	1	2	2
1.35	4.8	10.9	2.4	1.2	2.4	1.1	10	7.1	14.6	34.1	32.8	26.8	11	27.2	10	7	6.5	5.03731	101.493	21.3415	9.24658	1	2	2	2	5	2	2	1	2	2	1	2	2
1.4	4.8	10	1.9	1.2	2.2	1.4	10	6.8	14.6	32	32	24.5	12	26	10	7	5.4	5.71429	106.122	21.875	9.58904	1	2	2	4	5	3	2	1	2	2	1	2	2
1.5	4.5	11	2.4	1.4	2.8	1.4	11	7	15	36	35	25	11	31	10.3	7.1	6.8	6	124	20.2857	10	1	2	2	2	5	2	2	1	1	2	1	2	2
1.8	5	11.5	1	2	2	3	12.5	7	15	35	43.2	23.7	10.2	30	12	8	5	7.59494	126.582	18.5185	12	1	2	2	2	5	2	2	1	2	2	1	2	2
1.25	3.5	10.5	1.2	1.3	2.7	1.7	12	7.8	13.5	35	31.5	27	12	27	10	6	5.7	4.62963	100	19.0476	9.25926	1	2	2	2	3	2	2	1	1	2	1	2	2
1.5	5.2	12	2.3	1.2	2.8	1.6	12	7.3	16	36	33	27	12	31	10.5	7.2	7.2	5.55556	114.815	21.8182	9.375	1	2	2	2	2	2	3	1	1	1	1	2	1
1.7	5	11.5	1.6	2	2	3	15	7	15	40	46	24	10	40	12	8	4	7.08333	166.667	17.3913	11.3333	1	2	2	2	11	2	2	1	2	2	1	2	2
1.9	4.5	12	1.2	1.9	2.3	2	14	6	16	31.6	46	25	10.5	32	12	7.5	4	7.6	128	16.3043	11.875	1	2	2	2	5	2	3	1	1	1	1	2	1
1.5	4.5	11.2	2.1	1	2	1.1	10	7.6	15	37	36	30	11	32	12	7	6	5	106.667	19.4444	10	2	2	2	4	1	2	1	1	1	2	1	2	1
1.3	4.2	11	2	0.9	2.8	1.6	10	7	15	37	31	26.5	11	29	11	6.5	5	4.90566	109.434	20.9677	8.66667	2	2	2	4	1	2	1	1	2	2	1	2	2
1.5	4.7	11.5	1.8	1.6	2	2.3	12	8	15	35	37.8	27	11	32	11	7	3.8	5.55556	118.519	18.5185	10	2	2	7	4	1	2	3	1	2	2	1	2	2
1.7	5	11	2	1.8	1.6	2.5	8	7	15	35	41	23	10.5	32	11	8	3.5	7.3913	139.13	19.5122	11.3333	2	2	2	4	1	2	1	1	1	1	1	2	1
1.3	4.6	11	2.1	1	2.2	1.2	11	6.8	14.2	34.4	31.8	24	10	26.5	10	7	6.2	5.41667	110.417	22.0126	9.15493	2	2	2	4	1	2	3	1	2	2	1	2	2
1.2	4.8	11	2	0.9	2.6	1.1	10	7	14.6	34.2	31.2	24.2	11	25.6	10.2	7	4	4.95868	105.785	22.4359	8.21918	2	2	2	1	1	2	3	1	2	2	1	2	2
1.3	4.6	10.8	2.2	1.3	2.8	1.2	11	6.8	14.4	34.6	35	26	10	26	10	6.8	6	5	100	19.4286	9.02778	2	2	2	4	1	2	3	1	2	2	1	2	2
1.45	5.5	11	2.2	1	2.8	1.5	11	7.5	15.5	34.5	34.5	28	11	31	10.2	7	6	5.17857	110.714	20.2899	9.35484	3	2	2	4	1	2	2	1	1	1	1	2	1
1.2	4.2	10.8	2.1	1.2	2.1	1.3	10	6.8	14	34	32.5	26.5	11	24.5	10	7.3	6.5	4.5283	92.4528	22.4615	8.57143	3	2	2	4	1	2	1	1	2	2	1	2	2
1.35	4.8	10.9	2.2	1.2	2.4	1.1	10	7.1	14.6	34.1	32.8	26.8	11	27.2	10	7	6.5	5.03731	101.493	21.3415	9.24658	3	2	7	4	1	2	2	1	2	2	1	2	2
1.22	4.2	10.8	2.2	1.2	2.2	1.3	11	6.8	14.4	34	34.4	26.5	11	30	10	6.5	6.2	4.60377	113.208	18.8953	8.47222	3	2	2	4	1	2	2	1	2	2	1	2	2
1.45	5.3	10.9	2.2	1.4	2.4	1.2	11	7.2	14.8	32.6	33.1	24.7	10	24.5	10	6.4	6	5.87045	99.1903	19.3353	9.7973	3	2	2	4	1	2	2	1	2	2	1	2	2
1.25	4.6	10.6	2	1.2	2	1.3	11	7.2	14.5	33.6	32.5	25.5	11	26	10	6.5	6.2	4.90196	101.961	20	8.62069	3	2	7	4	1	2	3	1	1	1	1	2	1
1.2	4.4	10.6	2	1.2	2	1.2	11	7.2	13.6	34.2	33.4	26	11	28	10	6.4	6.2	4.61538	107.692	19.1617	8.82353	3	2	7	4	1	2	3	1	1	1	1	2	1
1.24	4.6	11	2.1	1	2.2	1.2	11	6.8	14.2	34.4	31.8	24	10	26.5	10	7	6.2	5.16667	110.417	22.0126	8.73239	3	2	7	4	1	2	2	1	2	2	1	2	2
1.2	4.8	11	2	1	2.6	1.1	10	7	14.6	34.2	31.2	24.2	11	25.6	10.2	7	6.2	4.95868	105.785	22.4359	8.21918	3	2	2	4	1	2	2	1	2	2	1	2	2
1.3	4.6	10.8	2.2	0.9	2.8	1.2	11	6.8	14.4	34.6	35	26	10	26	10	6.8	6	5	100	19.4286	9.02778	3	2	2	4	1	2	2	1	2	2	1	2	2
1.4	5	10.6	2	1.4	2.8	1.4	11	7	15	34	35	28.5	11	30	10	6.8	5.8	4.91228	105.263	19.4286	9.33333	3	2	2	4	1	2	2	1	2	2	1	2	2
1.4	5.2	10	2.2	1	2.2	1.4	10	6.8	14	34	33	24	11	26.4	10	7.2	5.4	5.83333	110	21.8182	10	3	2	2	4	1	2	2	1	2	2	1	2	2
1.35	4.8	10.9	2.2	1.2	2.4	1.1	10	7.1	14.6	34.1	32.8	26.8	11	27.2	10	7	6.5	5.03731	101.493	21.3415	9.24658	3	2	2	4	1	2	2	1	2	2	1	2	2
1.3	4.6	10.8	2.2	1	2.8	1.2	11	6.8	14.4	34.6	35	26	10	26	10	6.8	6	5	100	19.4286	9.02778	3	2	2	4	1	2	2	1	2	2	1	2	2
1.2	4.2	10.8	2.1	1.2	2.1	1.3	10	6.8	12	34	32.5	26.5	11	25	10	7.3	6.5	4.5283	94.3396	22.4615	10	3	2	2	4	1	2	2	1	2	2	1	2	2
1.5	5.2	11	2.2	1.4	3	1.5	11	7.5	15.4	34.2	35	28.4	12	32	10.3	7.2	7	5.28169	112.676	20.5714	9.74026	3	2	2	4	1	2	2	1	2	2	1	2	2
1.3	4.6	11	2.2	0.8	2.5	1.2	11	6.8	14.4	34.6	35	26	10	26	10	6.8	6	5	100	19.4286	9.02778	3	2	2	4	1	2	2	1	2	2	1	2	2
1.45	5.5	11	2.2	1	2.8	1.5	11	7.5	15.5	34.5	34.5	28	11	31	10.2	7	6	5.17857	110.714	20.2899	9.35484	3	2	2	4	1	2	2	1	2	2	1	2	2
1.4	5.2	10	2.2	1.2	2.2	1.4	10	6.8	14.6	32	32	24.5	11	26	10	7	5.4	5.71429	106.122	21.875	9.58904	3	2	7	4	1	2	2	1	2	2	1	2	2
1.5	5.2	11	2.4	1.4	2.8	1.4	11	7	15	36	35	25	11	31	10.3	7.1	6.8	6	124	20.2857	10	3	2	2	4	1	2	3	1	1	1	1	2	1
1.5	5	11	2.2	1.2	2.4	1.4	11	7.2	15.5	34	35	26.5	11	30	10	6.9	6	5.66038	113.208	19.7143	9.67742	3	2	2	4	1	2	3	1	1	1	1	2	1
1.2	4.8	10.8	2.2	1.2	2.1	1.3	10	6.8	12.6	34	32.5	25	10	24.5	10	7.2	6.5	4.8	98	22.1538	9.52381	3	2	2	4	1	2	1	1	2	2	1	2	2
1.22	4.2	10.8	2.2	1.2	2.2	1.3	9	6.6	14.4	34	34.4	26.6	11	30	10	6.5	6.2	4.58647	112.782	18.8953	8.47222	3	2	7	4	1	2	2	1	2	2	1	2	2
1.55	5.2	12	2.3	1.2	2.8	1.6	12	7.3	16	36	33	27	12	31	10.5	7.2	7.2	5.74074	114.815	21.8182	9.6875	3	2	2	4	1	2	3	1	1	1	1	2	1
1.7	5	11.5	1.6	2	2	3	15	7	15	40	46	24	10	40	12	8	4	7.08333	166.667	17.3913	11.3333	3	2	2	4	1	2	3	1	1	1	1	2	1
2	4.5	12	1	2	1	2	14	6	16	31.6	46	25	10.5	32	12	7.5	4	8	128	16.3043	12.5	3	2	2	4	1	2	3	1	1	1	1	2	1
1.8	5	11.5	1	2	2	3	12.5	7	15	35	43.2	23.7	10.2	30	12	8	5	7.59494	126.582	18.5185	12	3	2	2	4	1	2	3	1	1	1	1	2	1
1.8	4.5	11.5	1.3	1.8	1.8	2	17	9	16	38	46	27	12	37	12	7.5	4	6.66667	137.037	16.3043	11.25	3	2	2	4	1	2	2	1	2	2	1	2	2
1.6	5	12	1	1.6	1.6	2.7	14	7	14	36	44	23	10.2	34	12	5	4	6.95652	147.826	11.3636	11.4286	3	2	2	4	1	2	2	1	1	2	1	2	2
1.5	5.2	11	2.4	1.4	2.8	1.4	11	7	15	36	35	25	11	31	10.3	7.1	6.8	6	124	20.2857	10	3	2	7	4	1	2	2	1	1	2	1	2	2
1.5	5	11.3	2.2	1.2	2.4	1.4	11	7.2	15.5	34	35	26.5	11	30	10	6.9	6	5.66038	113.208	19.7143	9.67742	3	2	2	4	1	2	2	1	2	2	1	2	2
1.24	4.6	12	2.1	1.1	2.2	1.2	11	6.8	14.2	34.4	31.8	24	10	26.5	10	7	4	5.16667	110.417	22.0126	8.73239	3	2	2	4	1	2	1	1	2	2	1	2	2
1.2	4.8	11	2	1	2.6	1.1	10	7	14.6	34.2	31.2	24.2	11	25.6	10.2	7	4.6	4.95868	105.785	22.4359	8.21918	3	2	2	4	1	2	2	1	2	2	1	2	2
1.3	4.6	10.8	2.2	0.9	2.8	1.2	11	6.8	14.4	34.6	35	26	10	26	10	6.8	7	5	100	19.4286	9.02778	3	2	2	4	1	2	2	1	2	2	1	2	2
1.4	5	10.6	2	1.4	2.8	1.4	11	7	15	34	35	28.5	11	30	10	6.8	6	4.91228	105.263	19.4286	9.33333	3	2	2	4	1	2	3	1	1	1	1	2	1
1.4	5.2	10	2.2	1	2.2	1.4	10	6.8	14	34	33	24	11	26.4	10	7.2	5.3	5.83333	110	21.8182	10	3	2	2	4	1	2	2	1	2	2	1	2	2
1.3	4.6	11	2.2	1	2.5	1.2	11	6.8	14.4	34.6	35	26	10	26	10	6.8	6	5	100	19.4286	9.02778	3	2	2	4	1	2	2	1	1	2	1	2	2
1.7	5	11.5	1.6	2	2	3	15	7	15	40	46	24	10	40	12	8	4	7.08333	166.667	17.3913	11.3333	3	2	2	4	1	2	3	1	1	1	1	2	1
1.55	5	11.5	1	1.8	2	2.4	12	7	15	35	41.5	23.7	9.2	30	12	8	5	6.54008	126.582	19.2771	10.3333	3	2	2	4	1	2	2	1	2	2	1	2	2
1.45	4.5	11.5	1.3	1.8	1.8	2	17	9	16	38	46	27	12	37	12	7.5	4	5.37037	137.037	16.3043	9.0625	3	2	2	4	1	2	2	1	2	2	1	2	2
1.4	5.2	10	2.2	1	2.2	1.4	10	6.8	14	34	33	24	11	26.4	10	7.2	5.4	5.83333	110	21.8182	10	3	2	2	4	1	2	2	1	2	2	1	2	2
1.35	4.8	10.9	2.2	1.2	2.4	1.1	10	7.1	14.6	34.1	32.8	26.8	11	27.2	10	7	6.5	5.03731	101.493	21.3415	9.24658	3	2	2	4	1	2	2	1	2	2	1	2	2
1.3	4.5	10	1.5	1.4	1.6	2.3	13	8	14	37	34	27	10	35	11	7.5	4	4.81481	129.63	22.0588	9.28571	4	2	8	1	1	4	2	1	2	2	1	2	2
1.3	4.3	12	2	2	2	3.4	14	7	16.5	34	39	25.5	12	40	12	7	4.5	5.09804	156.863	17.9487	7.87879	4	2	8	1	1	4	3	1	1	1	1	2	1
1.1	3.1	11	2.2	0.8	2.8	1.5	11	7.5	15.5	34.5	34.5	28	11	31	10.2	7	6	3.92857	110.714	20.2899	7.09677	4	2	8	1	1	4	2	1	2	2	1	2	2
1.2	4	10	2	0.5	2	1.1	9	6.7	14	37.5	32	26	8	27	10	6	5	4.61538	103.846	18.75	8.57143	4	2	8	1	1	4	2	1	2	2	1	2	2
1.4	4.5	11	2.5	1.3	3.2	2.3	10	8	16	40.5	33	27	12	31	12	7	5	5.18519	114.815	21.2121	8.75	4	2	9	1	1	4	3	1	1	1	1	2	1
1.2	4.2	11	2.4	0.8	2.8	2.3	13	8	15	35	32	26.5	14.2	30	12	6.5	7.1	4.5283	113.208	20.3125	8	5	2	2	2	3	1	2	1	1	3	1	2	2
1.1	3.5	10	1.2	0.4	2	1.2	10	7.5	14	32	32	28	11	26.5	12	7	6.3	3.92857	94.6429	21.875	7.85714	5	2	2	5	1	2	3	1	1	1	1	2	1
1.1	4.4	11	2	2.3	3	1.6	12.5	8	12.5	38	32	28	11	29	10	6	4.2	3.92857	103.571	18.75	8.8	5	2	2	2	3	4	3	1	1	1	1	2	1
1.8	4.5	11.5	1.3	1.8	1.8	2	17	9	16	38	46	27	12	37	12	7.5	4	6.66667	137.037	16.3043	11.25	5	2	2	2	3	2	3	1	1	1	1	2	1
1.5	5.2	11	2.4	1.4	2.8	1.4	11	7	15	36	35	25	11	31	10.3	7.1	6.8	6	124	20.2857	10	5	2	2	2	3	2	2	1	2	2	1	2	2
1.25	3.5	10.5	1.2	0.8	2.7	1.7	10	7.8	13.5	35	31.5	27	12	27	10	7	5.7	4.62963	100	22.2222	9.25926	5	2	2	2	3	2	2	1	2	2	1	2	2
1.4	5	12.5	2.1	0.9	3	1.8	12.5	8	17	40.2	36	30.5	12	29	12.5	7	6.3	4.59016	95.082	19.4444	8.23529	5	2	2	2	3	2	2	1	2	2	1	2	2
2	5	11.5	1.3	1.5	1.5	2	12	6	16	40	43	23	12	30	12	7.4	4	8.69565	130.435	17.2093	12.5	5	2	7	2	3	4	2	1	2	2	1	2	2
1.5	4.8	11.5	1.3	1.7	1.5	2	13	8.5	14	34	48	26.5	10.5	34	12	7.5	4.8	5.66038	128.302	15.625	10.7143	5	2	7	2	1	4	2	1	2	2	1	2	2
1.45	5.3	10.9	2.2	1.4	2.4	1.2	11	7.2	14.8	32.6	33.1	24.7	10	24.5	10	6.4	6	5.87045	99.1903	19.3353	9.7973	5	2	2	2	3	2	2	1	1	2	1	2	2
1.25	4.6	10.6	2	1.2	2	1.3	11	7.2	14.5	33.6	32.5	25.5	11	26	11.5	6.5	6.2	4.90196	101.961	20	8.62069	5	2	2	2	3	2	2	1	2	2	1	2	2
1.2	4.4	10.2	2	1.2	2	1.2	11	7.2	13.6	34.2	33.4	26	11	28	10	6.4	4	4.61538	107.692	19.1617	8.82353	5	2	2	5	1	2	2	1	2	2	1	2	2
1.24	4.6	11	2.1	1	2.2	1.2	11	6.8	14.2	34.4	31.8	24	10	26.5	11	7	5.2	5.16667	110.417	22.0126	8.73239	5	2	2	2	1	2	2	1	2	2	1	2	2
1.45	4.5	11.5	1.3	1.8	1.8	2	17	9	16	38	46	27	12	37	12	7.5	4	5.37037	137.037	16.3043	9.0625	5	2	7	2	1	2	2	1	2	2	1	2	2
1.4	5.2	10	2.2	1	2.2	1.4	10	6.8	14	34	33	24	11	26.4	10	7.2	5.4	5.83333	110	21.8182	10	5	2	2	2	1	2	2	1	2	2	1	2	2
1.35	4.8	10.9	2.2	1.2	2.4	1.1	10	7.1	14.6	34.1	32.8	26.8	11	27.2	10	7	6.5	5.03731	101.493	21.3415	9.24658	5	2	2	2	3	2	3	1	2	1	1	2	1
1.4	5	10.6	2	1.4	2.8	1.4	11	7	15	34	35	28.5	11	30	10	6.8	5.8	4.91228	105.263	19.4286	9.33333	5	2	2	2	3	2	2	1	2	1	1	2	1
1.4	5.2	10	2.2	1	2.2	1.4	10	6.8	14	34	33	24	11	26.4	10	7.2	5.4	5.83333	110	21.8182	10	5	2	2	2	1	2	2	1	2	1	1	2	1
1.8	5	11.5	1	2	2	3	12.5	7	15	35	43.2	23.7	10.2	30	12	8	5	7.59494	126.582	18.5185	12	5	2	7	2	3	4	2	1	2	2	1	2	2
1.25	3.5	10.5	1.2	1.3	2.7	1.7	12	7.8	13.5	35	31.5	27	12	27	10	6	5.7	4.62963	100	19.0476	9.25926	5	2	7	2	1	2	3	1	1	1	1	2	1
1.4	5	12.5	2.1	1.7	3	1.8	12	8	17	40.2	36	30.5	12	29	12.5	7	6.3	4.59016	95.082	19.4444	8.23529	5	2	2	2	3	2	3	1	2	2	1	2	2
2	5	11.5	1.3	1.5	1.5	2	2.5	6	16	40	43	23	12	30	12	7.4	4	8.69565	130.435	17.2093	12.5	5	2	2	2	1	2	3	1	2	2	1	2	2
1.5	4.8	11.5	1.3	1.7	1.7	2	13	8.5	14	34	48	26.5	10.5	34	12	7.5	4.8	5.66038	128.302	15.625	10.7143	5	2	2	2	3	4	3	1	2	1	1	2	1
1.24	4.6	12	2.1	1.1	2.4	1.2	11	6.8	14.2	35	31.8	24	10	26.5	10	7	4	5.16667	110.417	22.0126	8.73239	5	2	2	5	1	2	3	1	2	2	1	2	2
1.2	4.8	11	2	1	2.6	1.1	10	7	14.6	34.2	31.2	24.2	11	25.6	10.2	6	4.6	4.95868	105.785	19.2308	8.21918	5	2	2	2	1	2	3	1	2	2	1	2	2
1.3	4.6	10.8	2.2	0.9	2.8	1.2	11	6.8	14.4	34.6	35	26	10	26	10	6.8	7	5	100	19.4286	9.02778	5	2	7	3	1	5	2	1	1	1	1	2	1
1.45	5.5	11	2.2	1	2.8	1.5	11	7.5	15.5	34.5	34.5	28	11	31	10.2	7	6	5.17857	110.714	20.2899	9.35484	5	2	7	3	1	2	2	1	2	2	1	2	2
1.4	5.2	10	2.2	1.2	2.2	1.4	10	6.8	14.6	32	32	24.5	11	26	10	7	5.4	5.71429	106.122	21.875	9.58904	5	2	7	3	1	2	2	1	2	2	1	2	2
1.5	5.2	11	2.4	1.4	2.8	1.4	11	7	15	36	35	25	11	31	10.3	7.1	6.8	6	124	20.2857	10	5	2	7	3	1	5	2	1	2	2	1	2	2
2	4.5	12	1	2	1	2	14	6	16	31.6	46	25	10.5	32	12	7.5	4	8	128	16.3043	12.5	5	2	7	3	1	5	2	1	1	1	1	2	1
1.2	4.3	11.8	2.7	2.8	3.1	1.8	12	8	13	34	31.1	27.5	10.1	30.8	13	7.1	5.2	4.36364	112	22.8296	9.23077	6	2	5	4	1	2	1	1	1	2	1	2	2
1.4	5.2	12.1	3	1.1	2.9	2	12.3	7.5	14.4	42	31.5	29	11.3	31	13.1	8	6	4.82759	106.897	25.3968	9.72222	6	2	5	4	1	2	3	1	1	1	1	2	1
1.1	4.4	11	2	2.3	3	1.6	12.5	8	12.5	38	32	28	11	29	10	6	4.2	3.92857	103.571	18.75	8.8	6	2	2	4	9	2	2	1	2	2	1	2	2
1.8	4.5	11.5	1.3	1.8	1.8	2	17	9	16	38	46	27	12	37	12	7.5	4	6.66667	137.037	16.3043	11.25	6	2	5	4	1	2	2	1	2	2	1	2	2
2	4.5	12	1	2	1	2	14	6	16	31.6	46	25	10.5	32	12	7.5	4	8	128	16.3043	12.5	6	2	5	4	1	2	2	1	1	2	1	2	2
1.25	4	10.7	1.5	1.6	1.6	1.2	13	13	15	36	40	23.4	10	32	11.5	6	4.5	5.34188	136.752	15	8.33333	6	2	2	4	1	2	2	1	1	2	1	2	2
1.8	5	11	2	2	2	3	12.5	7	15	35	43.2	23.7	10.2	30	12	8	5	7.59494	126.582	18.5185	12	6	2	5	4	1	2	1	1	2	2	1	2	2
1.45	4.5	11	2.5	1.2	3.5	2.1	11	8	15	42	35	31.5	14	29	12	7	6	4.60317	92.0635	20	9.66667	6	2	4	4	1	2	3	1	1	1	1	2	1
1.35	4.8	10	2.2	1.2	2.4	1.1	10	7.1	14.6	34.1	32.8	26.8	11	27.2	10.5	7	6.5	5.03731	101.493	21.3415	9.24658	6	2	2	4	1	2	3	1	1	1	1	2	1
1.3	4.6	12	2.2	0.9	2.8	1.2	11	6.8	14.4	34.6	35	26	10	26	10	6.8	6	5	100	19.4286	9.02778	6	2	4	4	1	2	3	1	1	1	1	2	1
1.2	4.2	10.8	2.1	1.2	2.1	1.3	10	6.8	12	34	32.5	26.5	11	25	9	7.3	6.5	4.5283	94.3396	22.4615	10	6	2	2	4	1	2	1	1	1	1	1	2	1
1.5	4.3	11	2.2	1.4	2	1.5	11	7.5	15.4	34.2	35	28.4	12	32	10.3	7.2	7	5.28169	112.676	20.5714	9.74026	6	2	2	4	1	2	3	1	1	1	1	2	1
1.7	5	12	2.5	2	2.2	1.1	13	6	14.5	42	37	30	14.5	30	13	6	5	5.66667	100	16.2162	11.7241	6	2	4	4	1	2	3	1	1	1	1	2	1
2	5	12	2	1.9	3	2.4	12.5	8	16	44	37	32	14	32	13	7	5.5	6.25	100	18.9189	12.5	6	2	4	4	1	2	2	1	2	3	1	2	2
1.3	4	11.6	2	1.4	2	1.3	10.4	7	18	46	37	30	12	28	11	6.3	6.6	4.33333	93.3333	17.027	7.22222	6	2	4	4	1	2	3	1	1	1	1	2	1
1.8	5.3	12	2	1.6	2.6	1.8	12.1	6.2	15	40.2	42	32	11	32	12	7.2	4.5	5.625	100	17.1429	12	6	2	4	4	1	2	3	1	1	1	1	2	1
2	5.3	10.9	2.2	1.4	2.4	1.2	10	7.2	14.8	43	33.1	24.7	12.1	24.5	13	6.4	4.2	8.09717	99.1903	19.3353	13.5135	6	2	2	4	1	2	2	1	2	2	1	2	2
1.7	4.6	10.6	3	1.2	2	1.3	13	7.2	14.5	38.7	32.5	25.5	9.8	26	11	6.5	6	6.66667	101.961	20	11.7241	6	2	4	4	1	2	1	1	2	2	1	2	2
1.2	4.4	10.6	2	1.2	2	1.2	8.5	7.2	13.6	34.2	33.4	26	10	28	10	6.4	6.2	4.61538	107.692	19.1617	8.82353	6	2	4	4	1	2	2	1	2	2	1	2	2
1.6	4.6	11	2.1	1.8	2.2	1.2	11	6.8	14.2	36	31.8	24	9.4	26.5	10	7	5.2	6.66667	110.417	22.0126	11.2676	6	2	4	4	1	2	2	1	1	2	1	2	2
1.8	4.8	11	2.5	2	2.6	1.1	10	7	14.6	40	31.2	24.2	9.8	25.6	13	8	5	7.43802	105.785	25.641	12.3288	6	2	2	4	1	2	1	1	2	3	1	2	2
1.5	4.6	10	2.2	1.2	2.8	1.2	12	6.8	14.4	34.6	35	26	10	26	10	6.8	4.5	5.76923	100	19.4286	10.4167	6	2	2	4	1	2	2	1	2	2	1	2	2
1.4	5	10.6	1.8	1.4	2.8	1.4	11	7	15	34	35	28.5	9.7	30	10	6.8	4.2	4.91228	105.263	19.4286	9.33333	6	2	2	4	1	2	2	1	2	2	1	2	2
1.4	5.2	10	2.2	1.3	2.2	1.4	10	6.8	14	34	33	24	11	26.4	11	7.2	5.4	5.83333	110	21.8182	10	6	2	4	4	1	2	2	1	2	2	1	2	2
1.3	4.8	10.9	1.8	1.2	2.4	1.1	12.5	7.1	14.6	34.1	32.8	26.8	11	27.2	11.2	7	6.5	4.85075	101.493	21.3415	8.90411	6	2	4	4	1	2	2	1	2	2	1	2	2
1.4	5.2	10	2.2	1.2	2.2	1.4	13	6.8	14.6	32	32	24.5	11	26	10	7	5.4	5.71429	106.122	21.875	9.58904	6	2	4	4	1	2	2	1	2	2	1	2	2
1.5	5.2	11	2.4	1.4	2.8	1.4	11	7	15	36	35	25	11	31	10.3	7.1	6.8	6	124	20.2857	10	6	2	4	4	1	2	2	1	2	2	1	2	2
2	4.5	12	1	2	1	2	14	6	16	31.6	46	25	10.5	32	12	7.5	4	8	128	16.3043	12.5	6	2	4	4	1	2	1	1	1	1	1	2	1
1.3	3.5	10.5	1.2	1	2.7	1.7	10	7.8	13.5	35	31.5	27	12	27	10	7	5.7	4.81481	100	22.2222	9.62963	6	2	4	4	1	2	2	1	1	2	1	2	2
1.4	5	12.5	2.1	1.4	3	1.8	12.5	8	17	40.2	36	30.5	12	29	12.5	7	6.3	4.59016	95.082	19.4444	8.23529	6	2	2	4	1	2	1	1	1	2	1	2	2
2	5	11.5	1.3	1.5	1.5	2.6	12	6	16	40	43	23	12	30	12	7.4	4	8.69565	130.435	17.2093	12.5	6	2	4	4	1	2	3	1	1	1	1	2	1
1.5	4.8	11.5	1.3	1.7	1.5	2	13	8.5	14	34	48	26.5	10.5	34	12	7.5	4.8	5.66038	128.302	15.625	10.7143	6	2	4	4	1	2	2	1	2	2	1	2	2
1.4	5	10	2.2	1.3	2.2	1.4	10	6.8	14	36	33	24	11	26.4	10	7.2	5.4	5.83333	110	21.8182	10	6	2	4	4	1	2	2	1	2	2	1	2	2
1.5	4.7	11.5	1.3	1.8	2	2.3	12	8	15	35	48.7	27	11	32	11	7	3.8	5.55556	118.519	14.3737	10	1	2	2	4	8	2	1	1	2	2	1	3	2
2	5	11	1	2	1.6	2.5	8	7	15	35	41	23	10.5	32	11	8	3.5	8.69565	139.13	19.5122	13.3333	1	2	2	4	7	2	1	1	1	1	1	3	1
2	5	12.5	1.5	1.7	1.6	2.3	13	8	16	37	46	27	10	35	11	7.5	4	7.40741	129.63	16.3043	12.5	1	2	5	2	4	4	3	1	2	1	1	3	1
2	5	12	2	2	2	3.4	14	7	16.5	34	42	25.5	12	40	12	7	4.5	7.84314	156.863	16.6667	12.1212	1	2	2	2	5	2	2	1	2	2	1	3	2
1.45	5.5	11	2.2	1	2.8	1.5	11	7.5	15.5	34.5	34.5	28	11	31	10.2	7	6	5.17857	110.714	20.2899	9.35484	1	2	2	2	5	2	2	1	1	2	1	3	2
1.2	4.2	10.8	2.1	1.2	2.1	1.3	10	6.8	14	34	32.5	26.5	11.6	24.5	10	7.3	4	4.5283	92.4528	22.4615	8.57143	1	2	2	2	5	2	3	1	1	1	1	3	1
1.35	4.8	10.9	2.2	1.2	2.4	1.1	10	7.1	14.6	34.1	32.8	26.8	11.2	27.2	10	7	4.5	5.03731	101.493	21.3415	9.24658	1	2	2	2	1	2	2	1	2	2	1	3	2
1.22	4.2	10.8	2.2	1.2	2.2	1.3	9.5	6.8	14.4	34	34.4	26.5	12	30	10	6.5	4.7	4.60377	113.208	18.8953	8.47222	1	2	2	2	1	2	2	1	1	2	1	3	2
1.45	5.3	10.9	2.2	1.4	2.4	1.2	10	7.2	14.8	32.6	33.1	24.7	12.1	24.5	13	6.4	4.2	5.87045	99.1903	19.3353	9.7973	1	2	2	2	3	2	2	1	2	2	1	3	2
1.25	4.6	10.6	2	1.2	2	1.3	13	7.2	14.5	33.6	32.5	25.5	9.8	26	11	6.5	6	4.90196	101.961	20	8.62069	1	2	2	2	1	2	2	1	1	2	1	3	2
1.2	4.4	10.6	2	1.2	2	1.2	8.5	7.2	13.6	34.2	33.4	26	10	28	10	6.4	6.2	4.61538	107.692	19.1617	8.82353	1	2	2	2	5	2	2	1	2	2	1	3	2
1.24	4.6	11	2.1	1	2.2	1.2	11	6.8	14.2	34.4	31.8	24	9.4	26.5	10	7	5.2	5.16667	110.417	22.0126	8.73239	1	2	2	2	5	2	2	1	1	2	1	3	2
1.2	4.8	11	2	1	2.6	1.1	10	7	14.6	34.2	31.2	24.2	9.8	25.6	10.2	7	5	4.95868	105.785	22.4359	8.21918	1	2	2	4	1	3	2	1	2	2	1	3	2
1.3	4.6	10.8	2.2	0.9	2.8	1.2	12	6.8	14.4	34.6	35	26	10	26	10	6.8	4.5	5	100	19.4286	9.02778	1	2	2	4	3	3	2	1	2	2	1	3	2
1.4	5	10.6	2	1.4	2.8	1.4	11	7	15	34	35	28.5	9.7	30	10	6.8	4.2	4.91228	105.263	19.4286	9.33333	1	2	2	2	3	2	2	1	1	2	1	3	2
1.4	5.2	10	2.2	1	2.2	1.4	10	6.8	14	34	33	24	11	26.4	10	7.2	5.4	5.83333	110	21.8182	10	1	2	2	2	1	2	2	1	2	2	1	3	2
1.35	4.8	10.9	2.2	1.2	2.4	1.1	12.5	7.1	14.6	34.1	32.8	26.8	11	27.2	10	7	6.5	5.03731	101.493	21.3415	9.24658	1	2	2	2	1	2	3	1	2	1	1	3	1
1.3	4.6	10.8	2.2	1	2.8	1.2	11	6.8	14.4	34.6	35	26	10	26	10	6.8	6	5	100	19.4286	9.02778	1	2	2	4	1	3	2	1	1	2	1	3	2
1.2	4.2	10.8	2.1	1.2	2.1	1.3	10	6.8	12	34	32.5	26.5	11	25	10	7.3	6.5	4.5283	94.3396	22.4615	10	1	2	2	1	1	2	1	1	2	2	1	3	2
1.5	5.2	11	2.2	1.4	3	1.5	13	7.5	15.4	34.2	35	28.4	12	32	10.3	7.2	7	5.28169	112.676	20.5714	9.74026	1	2	5	2	1	2	3	1	2	1	1	3	1
1.3	4.6	11	2.2	0.8	2.5	1.2	11	6.8	14.4	34.6	35	26	10	26	10	6.8	6	5	100	19.4286	9.02778	1	2	5	4	1	3	2	1	1	2	1	3	2
1.45	5.5	11	2.2	1	2.8	1.5	11	7.5	15.5	34.5	34.5	28	11	31	10.2	7	6	5.17857	110.714	20.2899	9.35484	1	2	2	2	1	2	2	1	1	2	1	3	2
1.4	5.2	10	2.2	1.2	2.2	1.4	10	6.8	14.6	32	32	24.5	11	26	10	7	5.4	5.71429	106.122	21.875	9.58904	1	2	2	2	1	2	3	1	1	1	1	3	1
1.5	5.2	11	2.4	1.4	2.8	1.4	11.5	7	15	36	35	25	13	31	10.3	7.1	6.8	6	124	20.2857	10	1	2	2	2	1	2	3	1	1	1	1	3	1
1.5	5	11	2.2	1.2	2.4	1.4	10.7	7.2	15.5	34	35	26.5	11	30	10	6.9	6	5.66038	113.208	19.7143	9.67742	1	2	2	1	1	2	1	1	1	1	1	3	1
1.2	4.8	10.8	2.2	1.2	2.1	1.3	10.2	6.8	12.6	34	32.5	25	10	24.5	10	7.2	6.5	4.8	98	22.1538	9.52381	1	2	2	4	5	3	3	1	1	1	1	3	1
1.5	5	11.3	2.2	1.2	2.4	1.4	11	7.2	15.5	34	35	26.5	11	30	10	6.9	6	5.66038	113.208	19.7143	9.67742	1	2	5	4	3	3	2	1	1	2	1	3	2
1.24	4.6	12	2.1	1.1	2.2	1.2	11	6.8	14.2	34.4	31.8	24	10	26.5	10	7	4	5.16667	110.417	22.0126	8.73239	1	2	2	4	5	3	2	1	2	2	1	3	2
1.2	4.8	11	2	1	2.6	1.1	10	7	14.6	34.2	31.2	24.2	11	25.6	10.2	7	4.6	4.95868	105.785	22.4359	8.21918	1	2	2	2	1	2	3	1	1	1	1	3	1
1.35	4.8	10.9	2.2	1.2	2.4	1.1	10	7.1	14.6	34.1	32.8	26.8	11.2	27.2	10	7	4.5	5.03731	101.493	21.3415	9.24658	1	2	2	4	1	3	2	1	2	2	1	3	2
1.22	4.2	10.8	2.2	1.2	2.2	1.3	9.5	6.8	14.4	34	34.4	26.5	12	30	10	6.5	4.7	4.60377	113.208	18.8953	8.47222	1	2	2	1	1	2	1	1	1	1	1	3	1
1.45	5.3	10.9	2.2	1.4	2.4	1.2	10	7.2	14.8	32.6	33.1	24.7	12.1	24.5	13	6.4	4.2	5.87045	99.1903	19.3353	9.7973	1	2	2	1	1	2	1	1	1	1	1	3	1
1.25	4.6	10.6	2	1.2	2	1.3	13	7.2	14.5	33.6	32.5	25.5	9.8	26	11	6.5	6	4.90196	101.961	20	8.62069	1	2	2	2	5	4	3	1	1	1	1	3	1
1.2	4.4	10.6	2	1.2	2	1.2	8.5	7.2	13.6	34.2	33.4	26	10	28	10	6.4	6.2	4.61538	107.692	19.1617	8.82353	1	2	2	2	1	2	3	1	1	1	1	3	1
1.24	4.6	11	2.1	1	2.2	1.2	11	6.8	14.2	34.4	31.8	24	9.4	26.5	10	7	5.2	5.16667	110.417	22.0126	8.73239	1	2	2	2	1	2	3	1	1	1	1	3	1
1.2	4.8	11	2	1	2.6	1.1	10	7	14.6	34.2	31.2	24.2	9.8	25.6	10.2	7	5	4.95868	105.785	22.4359	8.21918	1	2	2	4	1	3	2	1	2	2	1	3	2
1.3	4.6	10.8	2.2	0.9	2.8	1.2	12	6.8	14.4	34.6	35	26	10	26	10	6.8	4.5	5	100	19.4286	9.02778	1	2	2	2	1	2	3	1	1	1	1	3	1
1.4	5	10.6	2	1.4	2.8	1.4	11	7	15	34	35	28.5	9.7	30	10	6.8	4.2	4.91228	105.263	19.4286	9.33333	1	2	2	4	1	3	2	1	2	2	1	3	2
1.4	5.2	10	2.2	1	2.2	1.4	10	6.8	14	34	33	24	11	26.4	10	7.2	5.4	5.83333	110	21.8182	10	1	2	2	1	5	2	1	1	2	2	1	3	2
1.35	4.8	10.9	2.2	1.2	2.4	1.1	12.5	7.1	14.6	34.1	32.8	26.8	11	27.2	10	7	6.5	5.03731	101.493	21.3415	9.24658	1	2	5	4	8	3	2	1	2	2	1	3	2
1.3	4.6	10.8	2.2	1	2.8	1.2	11	6.8	14.4	34.6	35	26	10	26	10	6.8	6	5	100	19.4286	9.02778	1	2	5	2	1	2	2	1	2	2	1	3	2
1.2	4.2	10.8	2.1	1.2	2.1	1.3	10	6.8	12	34	32.5	26.5	11	25	10	7.3	6.5	4.5283	94.3396	22.4615	10	1	2	2	4	1	3	2	1	1	2	1	3	2
1.5	5.2	11	2.2	1.4	3	1.5	13	7.5	15.4	34.2	35	28.4	12	32	10.3	7.2	7	5.28169	112.676	20.5714	9.74026	1	2	2	4	3	3	2	1	1	2	1	3	2
1.3	4.6	11	2.2	0.8	2.5	1.2	11	6.8	14.4	34.6	35	26	10	26	10	6.8	6	5	100	19.4286	9.02778	1	2	2	4	1	3	2	1	1	2	1	3	2
1.5	5	11.3	2.2	1.2	2.4	1.4	11	7.2	15.5	34	35	26.5	11	30	10	6.9	6	5.66038	113.208	19.7143	9.67742	1	2	7	4	1	3	2	1	1	2	1	3	2
1.24	4.6	12	2.1	1.1	2.2	1.2	11	6.8	14.2	34.4	31.8	24	10	26.5	10	7	4	5.16667	110.417	22.0126	8.73239	1	2	2	4	1	3	2	1	1	2	1	3	2
1.2	4.8	11	2	1	2.6	1.1	10	7	14.6	34.2	31.2	24.2	11	25.6	10.2	7	4.6	4.95868	105.785	22.4359	8.21918	1	2	2	1	1	4	2	1	2	2	1	3	2
1.3	4.6	10.8	2.2	0.9	2.8	1.2	9.5	6.8	14.4	34.6	35	26	10	26	10	6.8	7	5	100	19.4286	9.02778	1	2	2	4	1	3	3	1	1	1	1	3	1
1.4	5	10.6	2	1.4	2.8	1.4	11	7	15	34	35	28.5	11	30	10	6.8	6	4.91228	105.263	19.4286	9.33333	1	2	5	2	1	2	2	1	1	2	1	3	2
1.4	5.2	10	2.2	1	2.2	1.4	10	6.8	14	34	33	24	11	26.4	10	7.2	5.3	5.83333	110	21.8182	10	1	2	2	4	1	3	2	1	1	2	1	3	2
1.3	4.6	11	2.2	1	2.5	1.2	11	6.8	14.4	34.6	35	26	10	26	10	6.8	6	5	100	19.4286	9.02778	1	2	2	1	1	2	1	1	2	2	1	3	2
1.7	5	11.5	1.6	2	2	3	13	7	15	40	46	24	10	40	12	8	4	7.08333	166.667	17.3913	11.3333	1	2	2	4	1	3	2	1	2	2	1	3	2
1.55	5	11.5	1	1.8	2	2.4	12	7	15	35	41.5	23.7	9.2	30	12	8	5	6.54008	126.582	19.2771	10.3333	1	2	7	4	1	3	2	1	2	2	1	3	2
1.45	4.5	11.5	1.3	1.8	1.8	2	13	9	16	38	46	27	12	37	12	7.5	4	5.37037	137.037	16.3043	9.0625	1	2	2	4	1	3	2	1	2	2	1	3	2
1.4	5.2	10	2.2	1	2.2	1.4	10	6.8	14	34	33	24	11	26.4	10	7.2	5.4	5.83333	110	21.8182	10	1	2	2	4	1	3	2	1	2	2	1	3	2
1.2	4.3	11.8	2.7	2.8	3.1	1.8	12	8	13	34	31.1	27.5	10.1	30.8	13	7.1	5.2	4.36364	112	22.8296	9.23077	1	2	7	4	5	3	3	1	1	1	1	3	1
1.4	5.2	12.1	3	1.1	2.9	2	12.3	7.5	14.4	42	31.5	29	11.3	31	13.1	8	6	4.82759	106.897	25.3968	9.72222	1	2	2	4	1	3	2	1	2	2	1	3	2
1.1	4.4	11	2	2.3	3	1.6	12.5	8	12.5	38	32	28	11	29	10	6	4.2	3.92857	103.571	18.75	8.8	1	2	7	2	1	2	2	1	2	2	1	3	2
1.8	4.5	11.5	1.3	1.8	1.8	2	17	9	16	38	46	27	12	37	12	7.5	4	6.66667	137.037	16.3043	11.25	1	2	7	2	5	2	3	1	1	1	1	3	1
2	4.5	12	1	2	1	2	14	6	16	31.6	46	25	10.5	32	12	7.5	4	8	128	16.3043	12.5	1	2	7	2	5	2	2	1	2	2	1	3	2
1.25	4	10.7	1.5	1.6	1.6	1.2	13	13	15	36	40	23.4	10	32	11.5	6	4.5	5.34188	136.752	15	8.33333	1	2	2	2	3	2	3	1	1	1	1	3	1
1.8	5	11	2	2	2	3	12.5	7	15	35	43.2	23.7	10.2	30	12	8	5	7.59494	126.582	18.5185	12	1	2	2	4	5	3	3	1	1	1	1	3	1
1.7	5.6	10.6	2	1.4	2.8	1.4	11	7	15	34	35	28.5	11	30	10	6.8	5.8	5.96491	105.263	19.4286	11.3333	1	2	2	4	5	3	3	1	1	1	1	3	1
1.4	5.2	10	2.6	2	2.2	1.4	14	6.8	14	34	33	24	11	26.4	10.2	7.2	5.4	5.83333	110	21.8182	10	1	2	2	1	5	3	1	1	1	2	1	3	2
1.35	4.8	10.9	2.2	1.2	2.4	1.1	14.2	7.1	14.6	34.1	32.8	26.8	11	27.2	10	7	6.5	5.03731	101.493	21.3415	9.24658	1	2	2	4	5	3	3	1	1	1	1	3	1
1.3	4.6	10.8	3	2.1	2.8	1.2	11	6.8	14.4	34.6	35	26	10	26	10.7	6.8	6	5	100	19.4286	9.02778	1	2	2	2	3	4	2	1	2	2	1	3	2
1.2	4.2	10.2	2.1	1.2	2.1	1.3	13	6.8	12	34	32.5	26.5	11	25	10	7.3	6.5	4.5283	94.3396	22.4615	10	1	2	2	4	5	3	2	1	2	2	1	3	2
1.5	5.2	11	2.2	1.4	3	1.5	11	7.5	15.4	34.2	35	28.4	12	32	10.3	7.2	7	5.28169	112.676	20.5714	9.74026	1	2	2	1	5	3	1	1	1	2	1	3	2
1.5	4.8	11	1.2	1.7	1.5	2	13	8	13	34	48	26	10.5	34	11	8	4	5.76923	130.769	16.6667	11.5385	1	2	2	1	5	3	1	1	1	2	1	3	2
1.8	5	12	1	1.6	1.6	2.7	15	8	14	36	44	23	11	33	12	7.5	5	7.82609	143.478	17.0455	12.8571	1	2	2	2	5	2	2	1	1	2	1	3	2
2	4.5	12	1	2	1	2	14	6	16	31.6	46	25	10.5	32	12	7.5	4	8	128	16.3043	12.5	1	2	2	4	5	3	3	1	1	1	1	3	1
1.25	3.5	10.5	1.2	0.8	2.7	1.7	10	7.8	13.5	35	31.5	27	12	27	10	7	5.7	4.62963	100	22.2222	9.25926	1	2	2	4	11	3	2	1	1	2	1	3	2
1.4	5	12.5	2.1	1.4	3	1.8	12.5	8	17	40.2	36	30.5	12	29	12.5	7	6.3	4.59016	95.082	19.4444	8.23529	1	2	2	4	5	4	2	1	1	2	1	3	2
2	5	11.5	1.3	1.5	1.5	2	12	6	16	40	43	23	12	30	12	7.4	4	8.69565	130.435	17.2093	12.5	1	2	2	1	5	3	1	1	1	1	1	3	1
1.5	4.8	11.5	1.3	1.7	1.5	2	13	8.5	14	34	48	26.5	10.5	34	12	7.5	4.8	5.66038	128.302	15.625	10.7143	1	2	2	4	5	3	2	1	1	2	1	3	2
1.3	4	11.6	2	1.4	2	1.3	10.4	7	18	46	37	30	12	28	11	6.3	6.6	4.33333	93.3333	17.027	7.22222	1	2	2	2	8	2	3	1	1	1	1	3	1
1.8	5.3	12	1.8	1.8	2.6	1.8	12.1	6.2	15	40.2	42	32	11	32	12	7.2	4.5	5.625	100	17.1429	12	1	2	2	2	7	2	2	1	1	2	1	3	2
2	4.5	12	1	2	1	2	14	6	16	31.6	46	25	10.5	32	12	7.5	4	8	128	16.3043	12.5	1	2	2	2	1	2	3	1	1	1	1	3	1
1.2	4.3	11.8	2.7	2.8	3.1	1.8	12	8	13	34	31.1	27.5	10.1	30.8	13	7.1	5.2	4.36364	112	22.8296	9.23077	1	2	2	2	3	2	3	1	2	1	1	3	1
1.4	5.2	12.1	3	1.1	2.9	2	12.3	7.5	14.4	42	31.5	29	11.3	31	13.1	8	6	4.82759	106.897	25.3968	9.72222	1	2	2	2	1	2	2	1	1	2	1	3	2
2	4.5	12	1	2	1	2	14	6	16	31.6	46	25	10.5	32	12	7.5	4	8	128	16.3043	12.5	1	2	2	2	4	2	2	1	1	2	1	3	2
1.25	4	10.7	1.5	1.6	1.6	1.2	12.8	13	15	36	40	23.4	10	32	11.5	6	4.5	5.34188	136.752	15	8.33333	1	2	2	2	7	2	2	1	2	2	1	3	2
1.8	5	11	2	2	2	3	12.5	7	15	35	43.2	23.7	10.2	30	12	8	5	7.59494	126.582	18.5185	12	1	2	2	2	1	2	2	1	2	2	1	3	2
1.7	5.6	10.6	2	1.4	2.8	1.4	11	7	15	34	35	28.5	11	30	10	6.8	5.8	5.96491	105.263	19.4286	11.3333	1	2	2	2	3	2	2	1	2	2	1	3	2
1.4	5.2	10	2.2	1	2.2	1.4	10	6.8	14	34	33	24	11	26.4	10	7.2	5.4	5.83333	110	21.8182	10	5	2	2	2	3	2	2	1	2	2	1	3	2
1.35	4.8	10.9	2.2	1.2	2.4	1.1	10	7.1	14.6	34.1	32.8	26.8	11	27.2	10	7	6.5	5.03731	101.493	21.3415	9.24658	5	2	2	2	3	2	2	1	2	2	1	3	2
1.4	5	10.6	2	1.4	2.8	1.4	11	7	15	34	35	28.5	11	30	10	6.8	5.8	4.91228	105.263	19.4286	9.33333	5	2	2	2	3	2	2	1	2	2	1	3	2
1.4	5.2	10	2.2	1	2.2	1.4	10	6.8	14	34	33	24	11	26.4	10	7.2	5.4	5.83333	110	21.8182	10	5	2	7	2	3	4	2	1	2	2	1	3	2
1.8	5	11.5	1	2	2	3	12.5	7	15	35	43.2	23.7	10.2	30	12	8	5	7.59494	126.582	18.5185	12	5	2	7	2	1	4	2	1	2	2	1	3	2
1.25	3.5	10.5	1.2	1.3	2.7	1.7	12	7.8	13.5	35	31.5	27	12	27	10	6	5.7	4.62963	100	19.0476	9.25926	5	2	2	2	3	2	2	1	1	2	1	3	2
1.4	5	12.5	2.1	1.7	3	1.8	12	8	17	40.2	36	30.5	12	29	12.5	7	6.3	4.59016	95.082	19.4444	8.23529	5	2	2	2	3	2	2	1	2	2	1	3	2
2	5	11.5	1.3	1.5	1.5	2	2.5	6	16	40	43	23	12	30	12	7.4	4	8.69565	130.435	17.2093	12.5	5	2	2	5	1	2	2	1	2	2	1	3	2
1.5	4.8	11.5	1.3	1.7	1.7	2	13	8.5	14	34	48	26.5	10.5	34	12	7.5	4.8	5.66038	128.302	15.625	10.7143	5	2	2	2	1	2	2	1	2	2	1	3	2
1.24	4.6	12	2.1	1.1	2.4	1.2	11	6.8	14.2	35	31.8	24	10	26.5	10	7	4	5.16667	110.417	22.0126	8.73239	5	2	2	2	3	2	2	1	2	1	1	3	1
1.2	4.8	11	2	1	2.6	1.1	10	7	14.6	34.2	31.2	24.2	11	25.6	10.2	6	4.6	4.95868	105.785	19.2308	8.21918	5	2	2	2	1	2	2	1	2	1	1	3	1
1.3	4.6	10.8	2.2	0.9	2.8	1.2	11	6.8	14.4	34.6	35	26	10	26	10	6.8	7	5	100	19.4286	9.02778	5	2	7	2	3	4	2	1	2	2	1	3	2
1.4	5	12.5	2.1	0.9	3	1.8	12.5	8	17	40.2	36	30.5	12	29	12.5	7	6.3	4.59016	95.082	19.4444	8.23529	5	2	7	2	1	2	3	1	1	1	1	3	1
2	5	11.5	1.3	1.5	1.5	2	12	6	16	40	43	23	12	30	12	7.4	4	8.69565	130.435	17.2093	12.5	5	2	2	2	3	2	3	1	2	2	1	3	2
1.5	4.8	11.5	1.3	1.7	1.5	2	13	8.5	14	34	48	26.5	10.5	34	12	7.5	4.8	5.66038	128.302	15.625	10.7143	5	2	2	2	1	2	3	1	2	2	1	3	2
1.45	5.3	10.9	2.2	1.4	2.4	1.2	11	7.2	14.8	32.6	33.1	24.7	10	24.5	10	6.4	6	5.87045	99.1903	19.3353	9.7973	5	2	2	2	3	2	2	1	1	2	1	3	2
1.25	4.6	10.6	2	1.2	2	1.3	11	7.2	14.5	33.6	32.5	25.5	11	26	11.5	6.5	6.2	4.90196	101.961	20	8.62069	5	2	2	2	3	2	2	1	2	2	1	3	2
1.2	4.4	10.2	2	1.2	2	1.2	11	7.2	13.6	34.2	33.4	26	11	28	10	6.4	4	4.61538	107.692	19.1617	8.82353	5	2	2	5	1	2	2	1	2	2	1	3	2
1.24	4.6	11	2.1	1	2.2	1.2	11	6.8	14.2	34.4	31.8	24	10	26.5	11	7	5.2	5.16667	110.417	22.0126	8.73239	5	2	2	2	1	2	2	1	2	2	1	3	2
1.45	4.5	11.5	1.3	1.8	1.8	2	17	9	16	38	46	27	12	37	12	7.5	4	5.37037	137.037	16.3043	9.0625	5	2	2	2	3	2	2	1	2	1	1	3	1
1.5	4.8	11.5	1.3	1.7	1.7	2	13	8.5	14	34	48	26.5	10.5	34	12	7.5	4.8	5.66038	128.302	15.625	10.7143	5	2	2	2	1	2	2	1	2	1	1	3	1
1.24	4.6	12	2.1	1.1	2.4	1.2	11	6.8	14.2	35	31.8	24	10	26.5	10	7	4	5.16667	110.417	22.0126	8.73239	5	2	7	2	3	4	2	1	2	2	1	3	2
1.2	4.8	11	2	1	2.6	1.1	10	7	14.6	34.2	31.2	24.2	11	25.6	10.2	6	4.6	4.95868	105.785	19.2308	8.21918	5	2	2	2	3	2	3	1	2	2	1	3	2
1.3	4.6	10.8	2.2	0.9	2.8	1.2	11	6.8	14.4	34.6	35	26	10	26	10	6.8	7	5	100	19.4286	9.02778	5	2	2	2	1	2	3	1	2	2	1	3	2
1.45	5.5	11	2.2	1	2.8	1.5	11	7.5	15.5	34.5	34.5	28	11	31	10.2	7	6	5.17857	110.714	20.2899	9.35484	5	2	2	5	1	2	2	1	2	2	1	3	2
1.25	4.6	10.6	2	1.2	2	1.3	11	7.2	14.5	33.6	32.5	25.5	11	26	10	6.5	6.2	4.90196	101.961	20	8.62069	3	2	7	4	1	2	3	1	1	1	1	3	1
1.2	4.4	10.6	2	1.2	2	1.2	11	7.2	13.6	34.2	33.4	26	11	28	10	6.4	6.2	4.61538	107.692	19.1617	8.82353	3	2	7	4	1	2	3	1	1	1	1	3	1
1.24	4.6	11	2.1	1	2.2	1.2	11	6.8	14.2	34.4	31.8	24	10	26.5	10	7	6.2	5.16667	110.417	22.0126	8.73239	3	2	7	4	1	2	2	1	2	2	1	3	2
1.2	4.8	11	2	1	2.6	1.1	10	7	14.6	34.2	31.2	24.2	11	25.6	10.2	7	6.2	4.95868	105.785	22.4359	8.21918	3	2	2	4	1	2	2	1	2	2	1	3	2
1.3	4.6	10.8	2.2	0.9	2.8	1.2	11	6.8	14.4	34.6	35	26	10	26	10	6.8	6	5	100	19.4286	9.02778	3	2	2	4	1	2	2	1	2	2	1	3	2
1.4	5	10.6	2	1.4	2.8	1.4	11	7	15	34	35	28.5	11	30	10	6.8	5.8	4.91228	105.263	19.4286	9.33333	3	2	2	4	1	2	2	1	2	2	1	3	2
1.4	5.2	10	2.2	1	2.2	1.4	10	6.8	14	34	33	24	11	26.4	10	7.2	5.4	5.83333	110	21.8182	10	3	2	2	4	1	2	2	1	2	2	1	3	2
1.35	4.8	10.9	2.2	1.2	2.4	1.1	10	7.1	14.6	34.1	32.8	26.8	11	27.2	10	7	6.5	5.03731	101.493	21.3415	9.24658	3	2	2	4	1	2	2	1	2	2	1	3	2
1.3	4.6	10.8	2.2	1	2.8	1.2	11	6.8	14.4	34.6	35	26	10	26	10	6.8	6	5	100	19.4286	9.02778	3	2	2	4	1	2	2	1	2	2	1	3	2
1.2	4.2	10.8	2.1	1.2	2.1	1.3	10	6.8	12	34	32.5	26.5	11	25	10	7.3	6.5	4.5283	94.3396	22.4615	10	3	2	2	4	1	2	2	1	2	2	1	3	2
1.5	5.2	11	2.2	1.4	3	1.5	11	7.5	15.4	34.2	35	28.4	12	32	10.3	7.2	7	5.28169	112.676	20.5714	9.74026	3	2	2	4	1	2	2	1	2	2	1	3	2
1.3	4.6	11	2.2	0.8	2.5	1.2	11	6.8	14.4	34.6	35	26	10	26	10	6.8	6	5	100	19.4286	9.02778	3	2	2	4	1	2	2	1	2	2	1	3	2
1.45	5.5	11	2.2	1	2.8	1.5	11	7.5	15.5	34.5	34.5	28	11	31	10.2	7	6	5.17857	110.714	20.2899	9.35484	3	2	2	4	1	2	3	1	1	1	1	3	1
1.4	5.2	10	2.2	1.2	2.2	1.4	10	6.8	14.6	32	32	24.5	11	26	10	7	5.4	5.71429	106.122	21.875	9.58904	3	2	2	4	1	2	3	1	1	1	1	3	1
1.5	5.2	11	2.4	1.4	2.8	1.4	11	7	15	36	35	25	11	31	10.3	7.1	6.8	6	124	20.2857	10	3	2	2	4	1	2	3	1	1	1	1	3	1
1.5	5	11	2.2	1.2	2.4	1.4	11	7.2	15.5	34	35	26.5	11	30	10	6.9	6	5.66038	113.208	19.7143	9.67742	3	2	2	4	1	2	2	1	2	2	1	3	2
1.5	5	11.3	2.2	1.2	2.4	1.4	11	7.2	15.5	34	35	26.5	11	30	10	6.9	6	5.66038	113.208	19.7143	9.67742	3	2	2	4	1	2	2	1	1	2	1	3	2
1.24	4.6	12	2.1	1.1	2.2	1.2	11	6.8	14.2	34.4	31.8	24	10	26.5	10	7	4	5.16667	110.417	22.0126	8.73239	3	2	7	4	1	2	2	1	1	2	1	3	2
1.2	4.8	11	2	1	2.6	1.1	10	7	14.6	34.2	31.2	24.2	11	25.6	10.2	7	4.6	4.95868	105.785	22.4359	8.21918	3	2	2	4	1	2	2	1	2	2	1	3	2
1.3	4.6	10.8	2.2	0.9	2.8	1.2	11	6.8	14.4	34.6	35	26	10	26	10	6.8	7	5	100	19.4286	9.02778	3	2	2	4	1	2	1	1	2	2	1	3	2
1.4	5	10.6	2	1.4	2.8	1.4	11	7	15	34	35	28.5	11	30	10	6.8	6	4.91228	105.263	19.4286	9.33333	3	2	2	4	1	2	2	1	2	2	1	3	2
1.4	5.2	10	2.2	1	2.2	1.4	10	6.8	14	34	33	24	11	26.4	10	7.2	5.3	5.83333	110	21.8182	10	3	2	2	4	1	2	2	1	2	2	1	3	2
1.3	4.6	11	2.2	1	2.5	1.2	11	6.8	14.4	34.6	35	26	10	26	10	6.8	6	5	100	19.4286	9.02778	3	2	2	4	1	2	3	1	1	1	1	3	1
1.7	5	11.5	1.6	2	2	3	15	7	15	40	46	24	10	40	12	8	4	7.08333	166.667	17.3913	11.3333	3	2	2	4	1	2	2	1	2	2	1	3	2
1.55	5	11.5	1	1.8	2	2.4	12	7	15	35	41.5	23.7	9.2	30	12	8	5	6.54008	126.582	19.2771	10.3333	3	2	2	4	1	2	2	1	1	2	1	3	2
1.45	4.5	11.5	1.3	1.8	1.8	2	17	9	16	38	46	27	12	37	12	7.5	4	5.37037	137.037	16.3043	9.0625	3	2	2	4	1	2	2	1	2	2	1	3	2
1.4	5.2	10	2.2	1	2.2	1.4	10	6.8	14	34	33	24	11	26.4	10	7.2	5.4	5.83333	110	21.8182	10	3	2	2	4	1	2	2	1	2	2	1	3	2
1.45	5.5	11	2.2	1	2.8	1.5	11	7.5	15.5	34.5	34.5	28	11	31	10.2	7	6	5.17857	110.714	20.2899	9.35484	3	2	2	4	1	2	2	1	2	2	1	3	2
1.2	4.2	10.8	2.1	1.2	2.1	1.3	10	6.8	14	34	32.5	26.5	11	24.5	10	7.3	6.5	4.5283	92.4528	22.4615	8.57143	3	2	2	4	1	2	2	1	2	2	1	3	2
1.35	4.8	10.9	2.2	1.2	2.4	1.1	10	7.1	14.6	34.1	32.8	26.8	11	27.2	10	7	6.5	5.03731	101.493	21.3415	9.24658	3	2	2	4	1	2	2	1	2	2	1	3	2
1.22	4.2	10.8	2.2	1.2	2.2	1.3	11	6.8	14.4	34	34.4	26.5	11	30	10	6.5	6.2	4.60377	113.208	18.8953	8.47222	3	2	2	4	1	2	2	1	2	2	1	3	2
1.45	5.3	10.9	2.2	1.4	2.4	1.2	11	7.2	14.8	32.6	33.1	24.7	10	24.5	10	6.4	6	5.87045	99.1903	19.3353	9.7973	3	2	2	4	1	2	2	1	2	2	1	3	2
1.25	4.6	10.6	2	1.2	2	1.3	11	7.2	14.5	33.6	32.5	25.5	11	26	10	6.5	6.2	4.90196	101.961	20	8.62069	3	2	2	4	1	2	2	1	2	2	1	3	2
1.2	4.4	10.6	2	1.2	2	1.2	11	7.2	13.6	34.2	33.4	26	11	28	10	6.4	6.2	4.61538	107.692	19.1617	8.82353	3	2	2	4	1	2	2	1	2	2	1	3	2
1.24	4.6	11	2.1	1	2.2	1.2	11	6.8	14.2	34.4	31.8	24	10	26.5	10	7	6.2	5.16667	110.417	22.0126	8.73239	3	2	2	4	1	2	2	1	2	2	1	3	2
1.2	4.8	11	2	1	2.6	1.1	10	7	14.6	34.2	31.2	24.2	11	25.6	10.2	7	6.2	4.95868	105.785	22.4359	8.21918	3	2	7	4	1	2	2	1	2	2	1	3	2
1.5	4.7	11.5	1.8	1.6	2	2.3	12	8	15	35	37.8	27	11	32	11	7	3.8	5.55556	118.519	18.5185	10	2	2	2	4	1	2	1	1	2	2	1	3	1
1.7	5	11	2	1.8	1.6	2.5	8	7	15	35	41	23	10.5	32	11	8	3.5	7.3913	139.13	19.5122	11.3333	2	2	2	4	1	2	1	1	2	2	1	3	2
1.3	4.6	11	2.1	1	2.2	1.2	11	6.8	14.2	34.4	31.8	24	10	26.5	10	7	6.2	5.41667	110.417	22.0126	9.15493	2	2	7	4	1	2	3	1	2	2	1	3	2
1.2	4.8	11	2	0.9	2.6	1.1	10	7	14.6	34.2	31.2	24.2	11	25.6	10.2	7	4	4.95868	105.785	22.4359	8.21918	2	2	2	4	1	2	1	1	1	1	1	3	1
1.3	4.6	10.8	2.2	1.3	2.8	1.2	11	6.8	14.4	34.6	35	26	10	26	10	6.8	6	5	100	19.4286	9.02778	2	2	2	4	1	2	3	1	2	2	1	3	2
1.5	4.5	11.2	2.1	1	2	1.1	10	7.6	15	37	36	30	11	32	12	7	6	5	106.667	19.4444	10	2	2	2	1	1	2	3	1	2	2	1	3	2
1.3	4.2	11	2	0.9	2.8	1.6	10	7	15	37	31	26.5	11	29	11	6.5	5	4.90566	109.434	20.9677	8.66667	2	2	2	4	1	2	3	1	2	2	1	3	2
1.5	4.7	11.5	1.8	1.6	2	2.3	12	8	15	35	37.8	27	11	32	11	7	3.8	5.55556	118.519	18.5185	10	2	2	2	4	1	2	2	1	2	2	1	3	2
1.3	4.2	11	2	0.9	2.8	1.6	10	7	15	37	31	26.5	11	29	11	6.5	5	4.90566	109.434	20.9677	8.66667	2	2	2	4	1	2	2	1	2	2	1	3	2
1.5	4.7	11.5	1.8	1.6	2	2.3	12	8	15	35	37.8	27	11	32	11	7	3.8	5.55556	118.519	18.5185	10	2	2	2	4	1	2	2	1	2	2	1	3	2
1.7	5	11	2	1.8	1.6	2.5	8	7	15	35	41	23	10.5	32	11	8	3.5	7.3913	139.13	19.5122	11.3333	2	2	2	4	1	2	2	1	2	2	1	3	2
1.3	4.6	11	2.1	1	2.2	1.2	11	6.8	14.2	34.4	31.8	24	10	26.5	10	7	6.2	5.41667	110.417	22.0126	9.15493	2	2	2	4	1	2	2	1	2	2	1	3	2
1.2	4.8	11	2	0.9	2.6	1.1	10	7	14.6	34.2	31.2	24.2	11	25.6	10.2	7	4	4.95868	105.785	22.4359	8.21918	2	2	2	4	1	2	2	1	2	2	1	3	2
1.7	5	11	2	1.8	1.6	2.5	8	7	15	35	41	23	10.5	32	11	8	3.5	7.3913	139.13	19.5122	11.3333	2	2	2	4	1	2	1	1	1	1	1	3	1
1.3	4.6	11	2.1	1	2.2	1.2	11	6.8	14.2	34.4	31.8	24	10	26.5	10	7	6.2	5.41667	110.417	22.0126	9.15493	2	2	2	4	1	2	3	1	2	2	1	3	2
1.3	4.2	11	2	0.9	2.8	1.6	10	7	15	37	31	26.5	11	29	11	6.5	5	4.90566	109.434	20.9677	8.66667	2	2	2	4	1	2	2	1	2	2	1	3	2
1.35	4.8	10.9	2.2	1.2	2.4	1.1	10	7.1	14.6	34.1	32.8	26.8	11	27.2	10	7	6.5	5.03731	101.493	21.3415	9.24658	4	2	2	4	1	2	2	1	2	2	1	3	2
1.22	4.2	10.8	2.2	1.2	2.2	1.3	11	6.8	14.4	34	34.4	26.5	11	30	10	6.5	6.2	4.60377	113.208	18.8953	8.47222	4	2	4	4	1	2	1	1	2	2	1	3	2
1.45	5.3	10.9	2.2	1.4	2.4	1.2	11	7.2	14.8	32.6	33.1	24.7	10	24.5	10	6.4	6	5.87045	99.1903	19.3353	9.7973	4	2	4	4	1	2	2	1	2	2	1	3	2
1.25	4.6	10.6	2	1.2	2	1.3	11	7.2	14.5	33.6	32.5	25.5	11	26	10	6.5	6.2	4.90196	101.961	20	8.62069	4	2	4	4	1	2	2	1	1	2	1	3	2
1.2	4.4	10.6	2	1.2	2	1.2	11	7.2	13.6	34.2	33.4	26	11	28	10	6.4	6.2	4.61538	107.692	19.1617	8.82353	4	2	2	4	1	2	1	1	2	3	1	3	2
1.3	4.3	12	2	2	2	3.4	14	7	16.5	34	39	25.5	12	40	12	7	4.5	5.09804	156.863	17.9487	7.87879	4	2	2	4	1	2	2	1	2	2	1	3	2
1.1	3.1	11	2.2	0.8	2.8	1.5	11	7.5	15.5	34.5	34.5	28	11	31	10.2	7	6	3.92857	110.714	20.2899	7.09677	4	2	2	4	1	2	2	1	2	2	1	3	2
1.2	4	10	2	0.5	2	1.1	9	6.7	14	37.5	32	26	8	27	10	6	5	4.61538	103.846	18.75	8.57143	4	2	4	4	1	2	2	1	2	2	1	3	2
1.4	4.5	11	2.5	1.3	3.2	2.3	10	8	16	40.5	33	27	12	31	12	7	5	5.18519	114.815	21.2121	8.75	4	2	2	4	1	2	3	1	1	1	1	3	1
1.1	3.1	11	2.2	0.8	2.8	1.5	11	7.5	15.5	34.5	34.5	28	11	31	10.2	7	6	3.92857	110.714	20.2899	7.09677	4	2	4	4	1	2	3	1	1	1	1	3	1
1.3	4	11.6	2	1.4	2	1.3	10.4	7	18	46	37	30	12	28	11	6.3	6.6	4.33333	93.3333	17.027	7.22222	6	2	4	4	1	2	3	1	1	1	1	3	1
1.8	5.3	12	2	1.6	2.6	1.8	12.1	6.2	15	40.2	42	32	11	32	12	7.2	4.5	5.625	100	17.1429	12	6	2	2	4	1	2	2	1	2	2	1	3	2
2	5.3	10.9	2.2	1.4	2.4	1.2	10	7.2	14.8	43	33.1	24.7	12.1	24.5	13	6.4	4.2	8.09717	99.1903	19.3353	13.5135	6	2	4	4	1	2	1	1	2	2	1	3	2
1.7	4.6	10.6	3	1.2	2	1.3	13	7.2	14.5	38.7	32.5	25.5	9.8	26	11	6.5	6	6.66667	101.961	20	11.7241	6	2	4	4	1	2	2	1	2	2	1	3	2
1.2	4.4	10.6	2	1.2	2	1.2	8.5	7.2	13.6	34.2	33.4	26	10	28	10	6.4	6.2	4.61538	107.692	19.1617	8.82353	6	2	4	4	1	2	2	1	1	2	1	3	2
1.6	4.6	11	2.1	1.8	2.2	1.2	11	6.8	14.2	36	31.8	24	9.4	26.5	10	7	5.2	6.66667	110.417	22.0126	11.2676	6	2	2	4	1	2	1	1	2	3	1	3	2
1.8	4.8	11	2.5	2	2.6	1.1	10	7	14.6	40	31.2	24.2	9.8	25.6	13	8	5	7.43802	105.785	25.641	12.3288	6	2	2	4	1	2	2	1	2	2	1	3	2
1.5	4.6	10	2.2	1.2	2.8	1.2	12	6.8	14.4	34.6	35	26	10	26	10	6.8	4.5	5.76923	100	19.4286	10.4167	6	2	2	4	1	2	2	1	2	2	1	3	2
1.4	5	10.6	1.8	1.4	2.8	1.4	11	7	15	34	35	28.5	9.7	30	10	6.8	4.2	4.91228	105.263	19.4286	9.33333	6	2	4	4	1	2	2	1	2	2	1	3	2
1.4	5.2	10	2.2	1.3	2.2	1.4	10	6.8	14	34	33	24	11	26.4	11	7.2	5.4	5.83333	110	21.8182	10	6	2	4	4	1	2	2	1	2	2	1	3	2
1.3	4.8	10.9	1.8	1.2	2.4	1.1	12.5	7.1	14.6	34.1	32.8	26.8	11	27.2	11.2	7	6.5	4.85075	101.493	21.3415	8.90411	6	2	2	4	1	2	2	1	2	2	1	3	2
1.4	5.2	10	2.2	1.2	2.2	1.4	13	6.8	14.6	32	32	24.5	11	26	10	7	5.4	5.71429	106.122	21.875	9.58904	6	2	4	4	1	2	2	1	2	2	1	3	2
1.5	5.2	11	2.4	1.4	2.8	1.4	11	7	15	36	35	25	11	31	10.3	7.1	6.8	6	124	20.2857	10	6	2	4	4	1	2	1	1	1	1	1	3	1
2	4.5	12	1	2	1	2	14	6	16	31.6	46	25	10.5	32	12	7.5	4	8	128	16.3043	12.5	6	2	4	4	1	2	2	1	1	2	1	3	2
1.3	3.5	10.5	1.2	1	2.7	1.7	10	7.8	13.5	35	31.5	27	12	27	10	7	5.7	4.81481	100	22.2222	9.62963	6	2	4	4	1	2	3	1	1	1	1	3	1
1.35	4.8	10	2.2	1.2	2.4	1.1	10	7.1	14.6	34.1	32.8	26.8	11	27.2	10.5	7	6.5	5.03731	101.493	21.3415	9.24658	6	2	2	4	1	2	3	1	1	1	1	3	1
1.3	4.6	12	2.2	0.9	2.8	1.2	11	6.8	14.4	34.6	35	26	10	26	10	6.8	6	5	100	19.4286	9.02778	6	2	4	4	1	2	3	1	1	1	1	3	1
1.2	4.2	10.8	2.1	1.2	2.1	1.3	10	6.8	12	34	32.5	26.5	11	25	9	7.3	6.5	4.5283	94.3396	22.4615	10	6	2	2	4	1	2	1	1	1	1	1	3	1
1.5	4.3	11	2.2	1.4	2	1.5	11	7.5	15.4	34.2	35	28.4	12	32	10.3	7.2	7	5.28169	112.676	20.5714	9.74026	6	2	2	4	1	2	3	1	1	1	1	3	1
